# Supplementary material for: 4-(2-Carb­oxy­vin­yl)pyridinium iodide
Source: Acta Crystallogr Sect E Struct Rep Online. 2010 Jun 16;66(Pt 7):o1639. doi: 10.1107/S1600536810021501 (PMC3006743; doi:10.1107/S1600536810021501)
Supplement: Supplementary file 2 [file e-66-o1639-Isup2.hkl]

# 
# h,k,l, Fc-squared, Fo-squared, sigma(Fo-squared) and status flag 
# 
data_I
_shelx_title ' HDY in P2(1)/n' 
_shelx_refln_list_code          4 
_shelx_F_calc_maximum      212.00 
_exptl_crystal_F_000       825.00 
_reflns_d_resolution_high  0.7702 
 
loop_ 
 _symmetry_equiv_pos_as_xyz 
 'x, y, z' 
 '-x+1/2, y+1/2, -z+1/2' 
 '-x, -y, -z' 
 'x-1/2, -y-1/2, z-1/2' 
 
_cell_length_a     4.9685 
_cell_length_b    15.4939 
_cell_length_c    12.1230 
_cell_angle_alpha  90.000 
_cell_angle_beta  101.478 
_cell_angle_gamma  90.000 
 
_shelx_F_squared_multiplier     1.000 
 
loop_ 
 _refln_index_h 
 _refln_index_k 
 _refln_index_l 
 _refln_F_squared_calc 
 _refln_F_squared_meas 
 _refln_F_squared_sigma 
 _refln_observed_status 
   2   0   0     6820.88     7139.33    141.19 o 
   4   0   0     1120.80     1091.11     49.69 o 
   6   0   0      687.51      678.95     65.70 o 
   1   1   0      719.53      728.91      7.08 o 
   2   1   0     8597.83     8761.52    121.81 o 
   3   1   0     6593.67     6546.01    117.99 o 
   4   1   0      923.98      906.09     26.12 o 
   5   1   0      678.28      640.04     29.43 o 
   6   1   0        4.72       11.26     12.55 o 
   1   2   0    32214.78    32374.95    332.97 o 
   2   2   0     1123.94     1159.25     18.82 o 
   3   2   0       59.34       63.77      4.72 o 
   4   2   0      778.05      752.24     23.97 o 
   5   2   0      899.40      910.93     38.62 o 
   6   2   0      164.61      151.90     26.12 o 
   1   3   0      395.47      342.67     10.07 o 
   2   3   0    13666.39    13462.77    231.68 o 
   3   3   0      771.41      775.01     24.49 o 
   4   3   0     4614.99     4606.64    123.41 o 
   5   3   0        0.20        6.99      6.67 o 
   6   3   0       12.79        4.34     11.31 o 
   0   4   0    15308.22    15461.53    237.95 o 
   1   4   0    15458.55    15554.83    228.28 o 
   2   4   0     1528.62     1520.40     28.12 o 
   3   4   0       19.76       18.21      4.39 o 
   4   4   0      513.83      546.98     22.70 o 
   5   4   0      696.18      708.11     46.37 o 
   6   4   0      200.66      221.39     31.20 o 
   1   5   0     3121.00     3045.89     46.75 o 
   2   5   0       84.46       67.09      3.88 o 
   3   5   0     5796.13     5524.47    129.36 o 
   4   5   0      450.13      444.56     21.69 o 
   5   5   0      575.41      581.81     35.60 o 
   6   5   0        0.07       11.11     16.31 o 
   0   6   0    31244.22    32737.19    778.02 o 
   1   6   0      156.13      140.65      4.48 o 
   2   6   0     4257.34     4301.87    104.94 o 
   3   6   0      120.67      126.07      8.20 o 
   4   6   0      333.99      336.62     21.26 o 
   5   6   0       14.42       23.44     14.78 o 
   6   6   0      512.00      487.73     49.19 o 
   1   7   0     3974.30     4163.62     64.03 o 
   2   7   0     4334.58     4296.87     86.18 o 
   3   7   0     4856.95     4862.67    144.64 o 
   4   7   0     1177.29     1193.54     51.54 o 
   5   7   0      314.77      305.76     25.43 o 
   0   8   0      458.31      642.82     25.39 o 
   1   8   0    11945.84    12014.52    193.13 o 
   2   8   0      274.36      260.41      9.60 o 
   3   8   0        0.55        6.87      6.09 o 
   4   8   0       10.61       19.53      8.76 o 
   5   8   0      475.85      514.75     36.76 o 
   1   9   0        0.66        3.33      2.87 o 
   2   9   0     3507.38     3424.80     67.59 o 
   3   9   0      195.85      192.09     15.41 o 
   4   9   0     2325.31     2434.51     97.97 o 
   5   9   0       39.81       27.88     11.86 o 
   0  10   0     7524.49     7647.69    247.34 o 
   1  10   0     3780.12     3738.63     71.78 o 
   2  10   0     1472.38     1512.16     40.45 o 
   3  10   0        2.12        3.83      8.50 o 
   4  10   0      412.87      427.99     30.21 o 
   5  10   0      274.49      303.53     28.72 o 
   1  11   0      967.38      946.10     24.44 o 
   2  11   0       38.21       39.17      9.48 o 
   3  11   0     1378.03     1392.60     56.85 o 
   4  11   0       87.26       94.61     15.48 o 
   5  11   0      371.48      381.03     32.61 o 
   0  12   0     5728.16     5869.35    214.94 o 
   1  12   0      487.17      488.36     16.98 o 
   2  12   0     1058.87     1145.49     38.29 o 
   3  12   0        8.42       16.56      8.70 o 
   4  12   0      179.67      210.70     21.27 o 
   5  12   0        7.72        8.51     12.28 o 
   1  13   0      208.91      214.80     11.99 o 
   2  13   0      251.52      279.54     15.87 o 
   3  13   0     1601.37     1565.61     84.56 o 
   4  13   0      507.22      480.79     33.82 o 
   0  14   0      980.78      908.31     41.75 o 
   1  14   0     3266.75     3322.58     88.86 o 
   2  14   0       17.30       22.92      7.42 o 
   3  14   0        4.16       -4.42      8.83 o 
   4  14   0       12.75       28.51     12.04 o 
   1  15   0       30.92       27.74      8.47 o 
   2  15   0     1119.23     1221.43     56.66 o 
   3  15   0      166.74      142.99     20.43 o 
   4  15   0      529.01      498.95     41.50 o 
   0  16   0     1683.48     1654.72     71.41 o 
   1  16   0     1519.83     1504.43     60.56 o 
   2  16   0      320.90      311.14     27.94 o 
   3  16   0        2.76       -0.12      8.17 o 
   1  17   0      460.85      474.06     28.67 o 
   2  17   0       53.68       48.27     19.68 o 
   3  17   0      894.07      849.37     60.23 o 
   0  18   0     1354.29     1353.41     89.48 o 
   1  18   0      305.39      280.21     22.83 o 
   2  18   0      204.19      177.01     39.47 o 
   1  19   0       69.91       55.09     22.90 o 
   2  19   0      227.63      196.87     26.26 o 
   0  20   0       42.26      114.22     39.91 o 
  -5   0   1     1633.97     1679.16    109.32 o 
  -3   0   1     4487.41     4516.74    114.10 o 
  -1   0   1    14858.72    15269.64    174.06 o 
   1   0   1     3580.00     3829.29     59.07 o 
   3   0   1     1078.68     1076.90     34.24 o 
   5   0   1      508.82      517.97     39.53 o 
  -6   1   1      289.03      291.90     29.51 o 
  -5   1   1     1193.39     1143.50     50.04 o 
  -4   1   1     3163.90     3127.28     92.21 o 
  -3   1   1     2796.24     2716.32     49.50 o 
  -2   1   1     5307.95     5405.34     73.90 o 
  -1   1   1      340.29      367.44      6.56 o 
   1   1   1     5121.45     5300.90     89.59 o 
   2   1   1    11646.48    11461.41    167.91 o 
   3   1   1     2223.97     2090.45     41.27 o 
   4   1   1     2327.09     2288.26     56.92 o 
   5   1   1       62.57       72.39     10.85 o 
   6   1   1       37.54       45.52     23.50 o 
  -6   2   1      391.71      414.52     46.01 o 
  -5   2   1        1.18       31.19     10.23 o 
  -4   2   1        0.71       13.82      8.03 o 
  -3   2   1      878.72      877.44     19.52 o 
  -2   2   1    11786.69    11473.17    146.72 o 
  -1   2   1    15369.41    15558.18    285.66 o 
   0   2   1     4600.26     5077.32     58.10 o 
   1   2   1      287.45      289.92      5.49 o 
   2   2   1     1318.42     1353.01     22.48 o 
   3   2   1      164.97      152.40      7.00 o 
   4   2   1      345.21      329.41     13.58 o 
   5   2   1      556.50      517.75     26.66 o 
   6   2   1      530.58      482.65     49.40 o 
  -6   3   1       30.00        7.03     15.43 o 
  -5   3   1     1542.30     1561.06     57.76 o 
  -4   3   1       98.05      121.67     10.68 o 
  -3   3   1     7943.86     8314.45    183.62 o 
  -2   3   1       22.79       30.07      4.60 o 
  -1   3   1      684.64      687.71      6.57 o 
   0   3   1      268.37      273.17      5.36 o 
   1   3   1    24624.18    24728.38    327.02 o 
   2   3   1     3147.57     3401.27     70.99 o 
   3   3   1    10195.28    10008.67    244.65 o 
   4   3   1        3.18        5.26      3.79 o 
   5   3   1        0.57       -2.33      5.53 o 
   6   3   1        0.39        5.37     12.72 o 
  -6   4   1      213.77      227.70     38.31 o 
  -5   4   1      117.14      140.52     16.60 o 
  -4   4   1        1.86        1.17      4.72 o 
  -3   4   1      478.29      503.08     17.64 o 
  -2   4   1     5876.05     5901.18    111.25 o 
  -1   4   1    12056.17    12384.95    183.10 o 
   0   4   1    15128.05    16580.67    204.75 o 
   1   4   1     5703.00     6006.61     94.34 o 
   2   4   1       44.16       47.11     13.27 o 
   3   4   1      214.54      210.57      9.86 o 
   4   4   1     1618.91     1669.23     50.45 o 
   5   4   1      502.58      502.11     32.17 o 
   6   4   1      400.68      391.38     42.51 o 
  -6   5   1      331.54      341.75     38.91 o 
  -5   5   1      163.23      182.80     15.93 o 
  -4   5   1     3126.94     3148.65     90.14 o 
  -3   5   1      826.77      818.78     24.32 o 
  -2   5   1     1082.60     1055.57     24.90 o 
  -1   5   1       15.28       18.94      2.78 o 
   0   5   1     5444.10     5591.08    110.57 o 
   1   5   1     2953.83     3079.02     52.56 o 
   2   5   1    14556.23    14646.05    220.09 o 
   3   5   1     2158.61     2165.37     62.16 o 
   4   5   1     1358.14     1335.79     42.31 o 
   5   5   1       81.63       92.49     15.32 o 
   6   5   1        4.61        4.04     12.65 o 
  -6   6   1        0.46       27.00     15.97 o 
  -5   6   1      562.77      573.97     36.70 o 
  -4   6   1        1.11        2.07      5.15 o 
  -3   6   1      982.90      970.77     28.25 o 
  -2   6   1        5.06       10.53      2.39 o 
  -1   6   1    16272.57    16419.15    233.76 o 
   0   6   1       98.84      115.63      7.15 o 
   1   6   1     7581.70     8181.39    162.67 o 
   2   6   1       37.19       30.68      4.71 o 
   3   6   1      497.90      531.02     23.51 o 
   4   6   1       12.82       14.94      7.90 o 
   5   6   1     1325.20     1400.11     67.96 o 
  -5   7   1      725.97      752.00     43.29 o 
  -4   7   1     2348.36     2284.75     83.42 o 
  -3   7   1     2186.33     2166.84     59.06 o 
  -2   7   1     2226.95     2064.70     60.05 o 
  -1   7   1       42.60       41.77      3.66 o 
   0   7   1     2542.45     2621.69     50.97 o 
   1   7   1     6337.75     6285.86    117.35 o 
   2   7   1     7987.88     8235.33    169.90 o 
   3   7   1     2631.99     2568.32     82.36 o 
   4   7   1      516.83      556.49     31.16 o 
   5   7   1       27.99       15.77     13.26 o 
  -5   8   1        0.23       -7.29     10.15 o 
  -4   8   1        0.04       15.87      7.75 o 
  -3   8   1       13.78       40.51      8.92 o 
  -2   8   1     6883.53     6760.86    151.18 o 
  -1   8   1     2210.78     2372.60     41.73 o 
   0   8   1     9085.05     9219.05    182.48 o 
   1   8   1     1053.71     1080.93     26.83 o 
   2   8   1      668.52      688.98     22.10 o 
   3   8   1        3.20       -6.38      7.60 o 
   4   8   1      789.20      877.19     44.09 o 
   5   8   1      437.35      457.89     34.12 o 
  -5   9   1      675.16      748.96     46.49 o 
  -4   9   1       78.57       64.11     12.26 o 
  -3   9   1     3438.23     3538.37    114.38 o 
  -2   9   1      198.12      194.85     11.05 o 
  -1   9   1       26.46       28.10      4.00 o 
   0   9   1      166.44      152.48     11.58 o 
   1   9   1     7387.03     7518.04    125.94 o 
   2   9   1        8.14       17.14      6.01 o 
   3   9   1     5233.54     5311.69    171.82 o 
   4   9   1       94.61       89.23     14.49 o 
   5   9   1       28.59       50.58     13.89 o 
  -5  10   1       70.47       86.52     16.35 o 
  -4  10   1       19.15       19.31      9.19 o 
  -3  10   1      569.88      531.42     27.68 o 
  -2  10   1     2430.91     2465.10     83.12 o 
  -1  10   1     5719.71     6254.09    121.65 o 
   0  10   1     8058.19     8421.21    189.81 o 
   1  10   1      445.53      433.18     13.12 o 
   2  10   1        0.61       13.01      5.77 o 
   3  10   1       11.19       13.04      7.58 o 
   4  10   1     1233.98     1230.92     59.30 o 
   5  10   1      385.07      390.44     33.11 o 
  -5  11   1       26.22       44.95     13.97 o 
  -4  11   1     1445.93     1502.07     68.55 o 
  -3  11   1       13.33       27.13      9.72 o 
  -2  11   1     1470.82     1492.92     37.55 o 
  -1  11   1        2.42        0.06      3.41 o 
   0  11   1      973.02      974.14     30.33 o 
   1  11   1      680.34      715.72     19.00 o 
   2  11   1    13083.47    13232.09    325.47 o 
   3  11   1      416.64      386.17     24.60 o 
   4  11   1      868.35      872.94     48.15 o 
   5  11   1        2.76       18.93     25.22 o 
  -5  12   1       63.28       59.85     15.68 o 
  -4  12   1        9.92       14.66      9.63 o 
  -3  12   1      701.76      699.41     36.25 o 
  -2  12   1       16.28       31.95      8.18 o 
  -1  12   1     5556.85     5945.96    130.66 o 
   0  12   1      313.38      305.61     15.70 o 
   1  12   1     1561.46     1573.90     36.89 o 
   2  12   1        1.82       -5.42      5.42 o 
   3  12   1      356.13      345.45     24.95 o 
   4  12   1       54.54       54.48     14.09 o 
  -4  13   1      398.96      408.45     33.49 o 
  -3  13   1      699.06      693.33     52.54 o 
  -2  13   1     1351.79     1406.56     45.38 o 
  -1  13   1       29.31       40.64      6.80 o 
   0  13   1      481.47      479.44     19.04 o 
   1  13   1     2921.63     2898.15     80.06 o 
   2  13   1     1903.29     1832.38     73.40 o 
   3  13   1     2253.39     2231.71     98.11 o 
   4  13   1      351.37      329.38     35.09 o 
  -4  14   1        0.75        1.06      8.45 o 
  -3  14   1      107.88       81.10     14.45 o 
  -2  14   1     2942.07     2945.82    105.43 o 
  -1  14   1       79.37      102.22      9.81 o 
   0  14   1     4010.99     3989.03    100.04 o 
   1  14   1        8.72       16.25      7.53 o 
   2  14   1       63.40       65.00      8.42 o 
   3  14   1        1.67       14.50      9.39 o 
   4  14   1      578.03      576.56     40.68 o 
  -4  15   1       49.98       51.80     14.77 o 
  -3  15   1      855.42      824.56     99.27 o 
  -2  15   1      109.53      107.57     13.86 o 
  -1  15   1       92.91       98.97     10.22 o 
   0  15   1      184.96      168.61     13.25 o 
   1  15   1     1463.98     1545.22     59.62 o 
   2  15   1      416.84      408.84     27.57 o 
   3  15   1     1399.11     1303.03    141.26 o 
   4  15   1       27.42       62.40     21.68 o 
  -3  16   1      102.10      114.53     25.46 o 
  -2  16   1      607.00      589.81     34.19 o 
  -1  16   1      957.34     1047.58     46.90 o 
   0  16   1      592.28      656.70     26.80 o 
   1  16   1      674.82      629.98     32.86 o 
   2  16   1        0.06        5.02      7.09 o 
   3  16   1        6.40       20.67     11.16 o 
  -3  17   1       15.37       14.61     12.04 o 
  -2  17   1      401.27      403.17     37.42 o 
  -1  17   1        8.87       19.55     12.51 o 
   0  17   1      540.52      550.96     28.49 o 
   1  17   1       20.27        8.11      7.12 o 
   2  17   1     1878.90     1890.01     99.53 o 
   3  17   1        8.06       23.33     28.97 o 
  -2  18   1       65.85       61.22     32.83 o 
  -1  18   1     1158.60     1087.36     60.81 o 
   0  18   1      208.11      217.54     21.78 o 
   1  18   1      508.45      495.55     29.80 o 
   2  18   1        7.31      -11.66     11.66 o 
  -2  19   1       80.46       72.87     21.43 o 
  -1  19   1        4.83       20.38     15.84 o 
   0  19   1       93.35      103.42     15.79 o 
   1  19   1      486.94      488.33     39.27 o 
   0  20   1      738.98      721.22     66.97 o 
  -6   0   2       42.91       43.33     19.78 o 
  -4   0   2      977.86      937.27     55.33 o 
  -2   0   2    13114.00    13445.41    276.95 o 
   0   0   2     8007.22     7901.37    122.41 o 
   2   0   2      955.63      933.49     24.96 o 
   4   0   2     9817.20     9776.05    358.73 o 
   6   0   2      384.43      427.39     79.32 o 
  -6   1   2        5.94       27.00     11.98 o 
  -5   1   2      737.93      703.36     50.08 o 
  -4   1   2      902.25      835.20     33.77 o 
  -3   1   2     2307.19     2299.36     42.98 o 
  -2   1   2      176.87      173.30      5.00 o 
  -1   1   2      657.98      655.93     13.44 o 
   0   1   2      559.45      582.15     10.58 o 
   1   1   2    25326.23    25127.93    310.44 o 
   2   1   2     6095.76     6300.32    103.62 o 
   3   1   2     3114.34     3136.92     64.79 o 
   4   1   2       28.85       35.16      6.58 o 
   5   1   2       24.09       32.35      9.32 o 
   6   1   2      207.41      234.65     41.45 o 
  -6   2   2      105.34      128.06     19.83 o 
  -5   2   2       54.91       64.92     15.05 o 
  -4   2   2      364.20      399.21     18.58 o 
  -3   2   2     2208.52     2214.05     53.99 o 
  -2   2   2     2805.30     2885.34     55.13 o 
  -1   2   2    10798.92    10721.80    196.74 o 
   0   2   2     4127.25     3876.91    101.98 o 
   1   2   2     1847.15     1707.80     27.41 o 
   2   2   2        1.68       11.02      3.77 o 
   3   2   2     3739.11     3784.95     77.01 o 
   4   2   2      270.36      283.40     13.53 o 
   5   2   2     2428.83     2391.72     85.83 o 
   6   2   2      151.96       84.49     28.66 o 
  -6   3   2      328.77      378.44     39.71 o 
  -5   3   2       74.00       68.45     10.30 o 
  -4   3   2     3291.46     3378.69     95.49 o 
  -3   3   2      567.90      599.50     19.63 o 
  -2   3   2      822.34      868.84     20.70 o 
  -1   3   2     1794.03     1803.55     44.95 o 
   0   3   2    29050.09    30084.31    291.83 o 
   1   3   2       15.79       23.02      1.46 o 
   2   3   2    15454.78    14419.28    248.26 o 
   3   3   2      118.11      129.92      7.34 o 
   4   3   2      624.07      575.95     20.41 o 
   5   3   2       11.11       24.08     10.08 o 
   6   3   2      180.00      173.29     28.43 o 
  -6   4   2      146.28      127.91     24.38 o 
  -5   4   2        3.41        0.93      5.56 o 
  -4   4   2      261.58      286.22     17.78 o 
  -3   4   2     7063.70     7250.81    168.86 o 
  -2   4   2     7954.41     7926.72    155.68 o 
  -1   4   2    13544.75    13607.05    208.00 o 
   0   4   2     4296.40     4445.87     67.48 o 
   1   4   2     1665.06     1757.48     33.15 o 
   2   4   2     1463.51     1450.79     34.51 o 
   3   4   2     2311.80     2440.72     59.72 o 
   4   4   2     1952.81     1883.12     58.75 o 
   5   4   2     1211.76     1221.63     58.18 o 
  -6   5   2       83.88      132.09     25.58 o 
  -5   5   2      786.43      821.60     37.58 o 
  -4   5   2      584.72      593.19     25.15 o 
  -3   5   2     2393.68     2501.62     74.76 o 
  -2   5   2      213.22      245.02     10.77 o 
  -1   5   2      178.91      177.14      4.76 o 
   0   5   2     1174.18     1174.23     21.29 o 
   1   5   2     7458.88     7261.41    128.59 o 
   2   5   2     1267.99     1176.19     20.98 o 
   3   5   2     3777.14     3688.37    115.80 o 
   4   5   2       12.15        3.74      6.60 o 
   5   5   2       16.71       37.93     14.29 o 
  -6   6   2      116.27      132.45     25.50 o 
  -5   6   2       15.13       27.33     15.35 o 
  -4   6   2     1086.56     1116.28     40.82 o 
  -3   6   2       70.36       78.78      7.90 o 
  -2   6   2    16219.20    16484.81    347.32 o 
  -1   6   2      105.96      101.41      4.31 o 
   0   6   2     8847.58     9031.84    155.04 o 
   1   6   2      326.03      343.46     10.79 o 
   2   6   2     1744.30     1789.02     43.58 o 
   3   6   2        2.55        7.01      6.35 o 
   4   6   2     4217.92     4401.62    165.05 o 
   5   6   2       87.93       90.55     15.66 o 
  -6   7   2       42.37       54.50     19.12 o 
  -5   7   2      622.62      654.79     38.60 o 
  -4   7   2     1019.09     1035.32     42.85 o 
  -3   7   2     1120.22     1095.78     34.17 o 
  -2   7   2      314.89      303.85     12.17 o 
  -1   7   2     1044.87     1074.64     20.55 o 
   0   7   2     2966.52     2982.38     58.19 o 
   1   7   2     9335.53     9403.73    179.61 o 
   2   7   2     3953.71     4105.64     94.99 o 
   3   7   2     1981.34     1918.47     54.49 o 
   4   7   2       33.92       43.44     10.92 o 
   5   7   2       20.76       25.24     10.99 o 
  -5   8   2        0.23        3.35      7.34 o 
  -4   8   2      142.22      143.33     12.34 o 
  -3   8   2     3125.42     2982.42     80.89 o 
  -2   8   2     1271.67     1250.68     29.16 o 
  -1   8   2     7666.04     7730.13    130.65 o 
   0   8   2     1061.73     1127.12     26.89 o 
   1   8   2      690.02      712.63     20.17 o 
   2   8   2      178.16      176.25      9.94 o 
   3   8   2     2706.23     2669.58     73.51 o 
   4   8   2       81.05      104.37     15.95 o 
   5   8   2     1330.55     1376.45     74.54 o 
  -5   9   2        0.24        0.14      7.52 o 
  -4   9   2     1292.64     1396.10     63.37 o 
  -3   9   2        1.52       24.17      6.53 o 
  -2   9   2      516.48      553.27     19.66 o 
  -1   9   2        4.03        8.98      4.96 o 
   0   9   2     7805.38     8355.13    179.39 o 
   1   9   2      778.82      787.25     23.35 o 
   2   9   2     5656.98     5666.56    134.39 o 
   3   9   2      183.54      190.31     24.02 o 
   4   9   2      399.47      440.34     29.69 o 
   5   9   2        0.76       -8.29      9.76 o 
  -5  10   2       11.10       93.42     44.22 o 
  -4  10   2      309.44      333.22     24.60 o 
  -3  10   2     4031.15     4038.83    115.81 o 
  -2  10   2     1889.80     1906.08     57.93 o 
  -1  10   2     6028.61     6167.66    119.46 o 
   0  10   2     2351.09     2439.43     61.06 o 
   1  10   2      227.38      243.43     11.60 o 
   2  10   2      194.90      200.74     11.64 o 
   3  10   2     1350.51     1386.08     57.57 o 
   4  10   2      794.73      803.71     45.99 o 
   5  10   2      325.44      371.46     35.92 o 
  -5  11   2      855.26      822.03     52.30 o 
  -4  11   2      240.59      226.92     21.10 o 
  -3  11   2     2720.50     2633.00     96.41 o 
  -2  11   2        2.37        0.45      3.68 o 
  -1  11   2     1485.10     1548.62     37.28 o 
   0  11   2      149.61      159.22     10.82 o 
   1  11   2     5979.80     6214.75    148.56 o 
   2  11   2      210.20      222.46     13.84 o 
   3  11   2     1247.38     1282.38     56.10 o 
   4  11   2       25.28       33.93     12.96 o 
   5  11   2       15.29       24.17     14.64 o 
  -5  12   2        1.85        7.92     10.35 o 
  -4  12   2      569.38      538.49     37.44 o 
  -3  12   2      563.87      529.76     36.23 o 
  -2  12   2     4504.34     4390.99     98.40 o 
  -1  12   2      238.63      250.31     12.40 o 
   0  12   2     2435.05     2470.95     70.20 o 
   1  12   2      223.04      218.41     13.68 o 
   2  12   2        5.61        7.05      5.37 o 
   3  12   2       52.15       58.61     11.80 o 
   4  12   2      858.01      919.21     51.16 o 
  -4  13   2      751.95      713.26     55.52 o 
  -3  13   2      422.98      376.05     25.83 o 
  -2  13   2      142.49      144.87     12.21 o 
  -1  13   2      551.94      568.88     21.47 o 
   0  13   2     1798.63     1776.46     46.86 o 
   1  13   2     4751.90     4788.46    127.46 o 
   2  13   2     1213.57     1199.34     42.39 o 
   3  13   2      252.36      265.04     22.12 o 
   4  13   2      148.29      143.57     19.72 o 
  -4  14   2        0.07       18.61     15.65 o 
  -3  14   2     1327.00     1234.09     83.81 o 
  -2  14   2        1.27       10.52      8.98 o 
  -1  14   2     3751.62     3895.24    106.29 o 
   0  14   2        7.66       14.19      5.82 o 
   1  14   2      111.10      122.67     12.59 o 
   2  14   2        1.21       -3.96      5.50 o 
   3  14   2      685.51      703.69     41.06 o 
   4  14   2      163.95      170.03     27.73 o 
  -4  15   2      445.51      440.77     39.62 o 
  -3  15   2       45.97       40.79     13.43 o 
  -2  15   2       33.03       39.64     10.31 o 
  -1  15   2       32.40       29.07      7.49 o 
   0  15   2     1424.09     1484.97     46.61 o 
   1  15   2      300.52      286.21     23.32 o 
   2  15   2     1913.83     1947.90     68.97 o 
   3  15   2      110.50       69.78     23.56 o 
  -3  16   2      271.62      235.96     23.15 o 
  -2  16   2     1133.05     1027.71     84.14 o 
  -1  16   2      682.24      752.73     30.72 o 
   0  16   2      583.46      649.02     31.07 o 
   1  16   2       58.55       66.42     11.13 o 
   2  16   2       57.90       65.16     12.31 o 
   3  16   2      423.00      447.18     39.22 o 
  -3  17   2      383.16      386.34     35.93 o 
  -2  17   2        0.15        0.13      8.27 o 
  -1  17   2      102.75      106.73     14.48 o 
   0  17   2      128.77      124.33     14.30 o 
   1  17   2     1524.99     1559.26     69.20 o 
   2  17   2       62.33       59.92     19.70 o 
   3  17   2      300.87      289.92     32.88 o 
  -2  18   2      919.20      945.75     61.49 o 
  -1  18   2      275.08      267.10     33.94 o 
   0  18   2      513.27      486.49     36.08 o 
   1  18   2        6.97       10.84      8.77 o 
   2  18   2       49.92       43.76     15.48 o 
  -2  19   2       15.45       11.08     19.04 o 
  -1  19   2       44.00       38.57     28.35 o 
   0  19   2      290.73      283.35     24.19 o 
   1  19   2      445.50      465.27     40.68 o 
  -5   0   3      103.32      130.01     23.06 o 
  -3   0   3    11799.81    11536.00    297.41 o 
  -1   0   3    44945.18    45522.32    957.80 o 
   1   0   3     3978.49     3962.76     78.53 o 
   3   0   3     8765.99     9258.02    341.36 o 
   5   0   3     1110.91     1024.71     60.03 o 
  -6   1   3      473.67      480.97     42.33 o 
  -5   1   3      271.66      291.28     30.96 o 
  -4   1   3     1189.47     1091.18     34.66 o 
  -3   1   3      222.93      217.85     11.96 o 
  -2   1   3     4420.01     4479.61     85.82 o 
  -1   1   3    37426.55    37597.18    543.53 o 
   0   1   3    20711.24    19974.45    207.53 o 
   1   1   3     9135.15     9199.27    126.02 o 
   2   1   3     5192.33     5160.01     89.52 o 
   3   1   3      492.05      508.54     17.66 o 
   4   1   3        1.35       11.30      6.21 o 
   5   1   3      143.31      160.48     15.79 o 
  -6   2   3        7.00       15.32     11.09 o 
  -5   2   3       26.85       48.33      9.47 o 
  -4   2   3     2102.76     2151.04     64.81 o 
  -3   2   3      893.24      868.42     29.97 o 
  -2   2   3    11467.05    11429.52    172.50 o 
  -1   2   3     3782.40     3698.91     59.61 o 
   0   2   3     7889.69     7300.98    149.78 o 
   1   2   3       43.75       57.48      4.85 o 
   2   2   3     5975.35     6064.46    105.33 o 
   3   2   3     3305.35     3454.71     77.14 o 
   4   2   3     3133.79     3246.45     86.24 o 
   5   2   3      277.62      262.66     22.63 o 
  -6   3   3        1.50       21.71     12.24 o 
  -5   3   3     2143.41     2140.74     93.72 o 
  -4   3   3       67.66       82.12      9.61 o 
  -3   3   3      323.18      304.07     13.70 o 
  -2   3   3       11.33       25.91      4.59 o 
  -1   3   3    15178.82    13551.55    572.63 o 
   0   3   3     1348.58     1306.98     34.21 o 
   1   3   3    20192.39    18683.42    317.03 o 
   2   3   3      803.99      786.43     17.45 o 
   3   3   3      423.26      414.81     15.01 o 
   4   3   3        0.05        2.10      4.70 o 
   5   3   3      620.60      683.78     40.86 o 
  -6   4   3        0.68      -10.05     12.70 o 
  -5   4   3       93.65      136.56     14.73 o 
  -4   4   3      634.05      653.42     26.48 o 
  -3   4   3     4009.07     4068.88    101.60 o 
  -2   4   3     7372.01     7600.05    156.81 o 
  -1   4   3     3425.02     3398.47     46.23 o 
   0   4   3     3189.59     3132.29     54.31 o 
   1   4   3     2170.50     2121.66     31.52 o 
   2   4   3     1927.38     1634.22     38.90 o 
   3   4   3     2457.91     2412.64     61.60 o 
   4   4   3     2719.04     2758.87     84.60 o 
   5   4   3      272.38      236.74     23.34 o 
  -6   5   3      399.07      444.85     47.06 o 
  -5   5   3       77.52       83.19     11.45 o 
  -4   5   3     1103.19     1083.79     40.49 o 
  -3   5   3       13.31       32.91      6.59 o 
  -2   5   3      760.17      796.44     22.40 o 
  -1   5   3     1379.16     1415.76     22.60 o 
   0   5   3    17823.73    17813.96    315.82 o 
   1   5   3     1570.00     1484.70     43.41 o 
   2   5   3     8175.80     7345.15    144.99 o 
   3   5   3      384.21      338.65     15.94 o 
   4   5   3        5.64        8.57      6.11 o 
   5   5   3       85.01       98.09     16.01 o 
  -6   6   3        0.31       11.65     14.05 o 
  -5   6   3      214.76      225.38     18.44 o 
  -4   6   3       12.78       19.26      6.85 o 
  -3   6   3     4660.94     4916.04    129.29 o 
  -2   6   3       19.71       16.67      3.06 o 
  -1   6   3     7795.88     8120.15    124.57 o 
   0   6   3      462.68      515.58     13.39 o 
   1   6   3      225.73      201.06      8.80 o 
   2   6   3       47.50       62.26      7.08 o 
   3   6   3     4575.62     4441.38    121.52 o 
   4   6   3       47.39       39.41     10.48 o 
   5   6   3      601.96      592.07     39.19 o 
  -6   7   3      176.03      213.15     33.32 o 
  -5   7   3      430.43      435.97     31.59 o 
  -4   7   3     1124.24     1125.27     42.07 o 
  -3   7   3      114.46      102.62      9.75 o 
  -2   7   3      462.97      423.40     13.97 o 
  -1   7   3     9445.96    10209.75    168.92 o 
   0   7   3    11979.22    12505.66    245.64 o 
   1   7   3     6463.80     6444.00    129.99 o 
   2   7   3     3063.39     3063.07     77.76 o 
   3   7   3      348.89      316.62     17.08 o 
   4   7   3       14.44       28.40     12.45 o 
   5   7   3      237.91      230.55     25.29 o 
  -5   8   3       43.29       47.56     12.77 o 
  -4   8   3     1047.81      963.04     46.88 o 
  -3   8   3      123.87      139.82     11.61 o 
  -2   8   3     6903.97     6637.02    178.41 o 
  -1   8   3        1.99        0.70      2.89 o 
   0   8   3     1439.74     1435.07     33.67 o 
   1   8   3       36.02       42.66      6.17 o 
   2   8   3     3286.46     3434.30     88.95 o 
   3   8   3      341.59      316.79     17.03 o 
   4   8   3     2133.98     2176.94     89.76 o 
   5   8   3       94.70      111.92     18.44 o 
  -5   9   3      889.56      885.18     51.24 o 
  -4   9   3       53.17       64.80     12.43 o 
  -3   9   3       38.50       40.57      8.29 o 
  -2   9   3      211.42      236.77     12.96 o 
  -1   9   3     2874.04     2925.65     57.68 o 
   0   9   3      412.66      432.21     14.87 o 
   1   9   3     8615.97     9016.60    218.19 o 
   2   9   3       70.95       70.92      8.14 o 
   3   9   3      575.36      573.49     24.92 o 
   4   9   3       27.65       50.23     12.11 o 
   5   9   3      231.00      250.31     26.59 o 
  -5  10   3       31.30        9.58      9.78 o 
  -4  10   3      186.23      183.89     18.14 o 
  -3  10   3     1317.97     1291.17     45.40 o 
  -2  10   3     2410.64     2161.32     82.95 o 
  -1  10   3     3078.16     3197.44     66.27 o 
   0  10   3      323.69      335.81     13.68 o 
   1  10   3       13.84       16.47      5.28 o 
   2  10   3      750.94      751.88     27.31 o 
   3  10   3     2163.45     2088.23     66.27 o 
   4  10   3      956.49      971.81     52.10 o 
   5  10   3      250.32      241.59     26.30 o 
  -5  11   3       10.28       12.91     10.83 o 
  -4  11   3      379.30      399.86     28.07 o 
  -3  11   3       26.04       35.75      8.44 o 
  -2  11   3      759.95      724.50     21.03 o 
  -1  11   3       47.48       48.75      6.18 o 
   0  11   3     5561.76     5601.30    140.56 o 
   1  11   3      152.70      142.91     10.75 o 
   2  11   3     1609.19     1538.68     47.82 o 
   3  11   3      138.28      122.97     15.00 o 
   4  11   3        0.05       25.32     11.21 o 
  -5  12   3       45.42       54.88     18.89 o 
  -4  12   3       15.02        7.91      8.54 o 
  -3  12   3      801.45      822.76     36.69 o 
  -2  12   3      348.55      337.20     13.48 o 
  -1  12   3     2812.20     2932.54     69.43 o 
   0  12   3      106.06      125.28      9.60 o 
   1  12   3       55.35       71.50      8.88 o 
   2  12   3       49.66       62.30     11.79 o 
   3  12   3     2067.63     2125.01     85.57 o 
   4  12   3      127.54      126.91     17.90 o 
  -4  13   3      304.17      289.37     25.17 o 
  -3  13   3        0.21       -5.27      7.92 o 
  -2  13   3      325.43      321.56     17.67 o 
  -1  13   3      482.17      506.99     20.83 o 
   0  13   3     1771.10     1852.73     50.55 o 
   1  13   3     1365.12     1392.45     44.75 o 
   2  13   3      563.33      531.94     25.24 o 
   3  13   3      210.18      208.87     20.87 o 
   4  13   3       44.24       52.18     14.26 o 
  -4  14   3      420.26      416.38     32.43 o 
  -3  14   3      167.62      171.65     18.93 o 
  -2  14   3     1834.05     1804.19     59.96 o 
  -1  14   3      271.29      270.44     16.34 o 
   0  14   3      729.94      725.78     27.09 o 
   1  14   3      111.59       99.75     13.15 o 
   2  14   3     1442.93     1411.22     52.01 o 
   3  14   3      119.94      137.03     17.49 o 
   4  14   3      888.36      780.40     75.78 o 
  -4  15   3       61.06       86.84     18.71 o 
  -3  15   3       32.44       30.97     12.03 o 
  -2  15   3        1.88        8.92      7.77 o 
  -1  15   3     1788.72     1837.11     58.09 o 
   0  15   3      125.79      138.45     13.40 o 
   1  15   3     1841.02     1822.33     74.51 o 
   2  15   3      135.82      121.24     13.91 o 
   3  15   3      266.07      314.51     32.70 o 
  -3  16   3      342.13      324.66     42.04 o 
  -2  16   3      878.75      849.40     43.91 o 
  -1  16   3      603.14      637.99     29.57 o 
   0  16   3      123.95      141.75     14.05 o 
   1  16   3        0.42       -0.88      6.71 o 
   2  16   3      401.48      359.58     47.57 o 
   3  16   3      296.83      349.44     34.92 o 
  -3  17   3        2.74       -0.54      8.56 o 
  -2  17   3      240.23      188.97     44.57 o 
  -1  17   3       27.89       31.39     11.69 o 
   0  17   3     2351.39     2385.05     96.65 o 
   1  17   3       19.29       17.16      9.47 o 
   2  17   3      864.84      911.92     60.26 o 
  -2  18   3      136.45      134.68     27.92 o 
  -1  18   3      519.58      505.96     47.09 o 
   0  18   3       36.48       31.20     10.20 o 
   1  18   3       39.47       57.28     14.08 o 
   2  18   3        5.78        4.74     13.36 o 
  -1  19   3      251.96      231.29     34.34 o 
   0  19   3      290.21      283.80     40.71 o 
   1  19   3      462.47      458.49     40.26 o 
  -6   0   4      138.41      125.96     30.42 o 
  -4   0   4     4308.92     4082.97    176.78 o 
  -2   0   4     8462.73     8318.89    246.75 o 
   0   0   4     3507.85     3451.03     71.92 o 
   2   0   4    11040.50    11026.72    284.02 o 
   4   0   4     1594.62     1661.67     82.49 o 
  -6   1   4      531.84      509.59     44.17 o 
  -5   1   4      496.72      518.29     47.92 o 
  -4   1   4       37.45       56.64      6.95 o 
  -3   1   4      163.36      162.92      7.70 o 
  -2   1   4       59.04       59.56      4.68 o 
  -1   1   4     2499.39     2456.73     45.97 o 
   0   1   4     4649.65     4617.24     75.90 o 
   1   1   4    12986.40    13098.14    199.31 o 
   2   1   4      582.67      543.60     15.24 o 
   3   1   4      810.54      843.94     26.41 o 
   4   1   4        2.57        6.89      5.69 o 
   5   1   4      910.15      904.12     43.65 o 
  -6   2   4        1.23       -2.96     10.34 o 
  -5   2   4      542.81      527.06     45.19 o 
  -4   2   4      843.19      840.13     31.95 o 
  -3   2   4     5693.52     5564.69    181.60 o 
  -2   2   4     2681.72     2674.94     49.37 o 
  -1   2   4      927.39      884.33     24.72 o 
   0   2   4     2293.18     2211.08     38.91 o 
   1   2   4      588.39      491.43     11.26 o 
   2   2   4     3578.43     3668.77     71.14 o 
   3   2   4     4727.46     4877.17    111.95 o 
   4   2   4      195.33      225.63     14.38 o 
   5   2   4      386.97      376.06     28.63 o 
  -6   3   4      328.83      316.17     32.09 o 
  -5   3   4       31.55       53.10     10.53 o 
  -4   3   4      223.77      201.70     13.87 o 
  -3   3   4       82.92      115.97      9.29 o 
  -2   3   4     6435.20     6798.46    162.69 o 
  -1   3   4       82.79      108.02     10.17 o 
   0   3   4    20254.12    19872.14    396.96 o 
   1   3   4       23.74       30.57      3.19 o 
   2   3   4     3564.03     3572.69     68.25 o 
   3   3   4      185.01      180.36     10.41 o 
   4   3   4     1209.43     1237.15     41.52 o 
   5   3   4        1.37        5.35     11.56 o 
  -6   4   4       26.11       -0.84     10.29 o 
  -5   4   4      356.51      323.58     27.84 o 
  -4   4   4      831.17      822.93     43.39 o 
  -3   4   4     3434.49     3611.93     95.14 o 
  -2   4   4     2611.28     2659.72     50.96 o 
  -1   4   4     1170.82     1189.76     24.50 o 
   0   4   4       13.96       16.90      4.68 o 
   1   4   4    11994.13    12167.47    236.08 o 
   2   4   4     2137.06     1924.80     48.38 o 
   3   4   4     4354.78     4354.36    108.39 o 
   4   4   4      333.01      357.58     24.36 o 
   5   4   4      304.81      318.85     29.40 o 
  -6   5   4       89.66       93.21     22.89 o 
  -5   5   4      495.53      485.40     32.04 o 
  -4   5   4       52.93       66.19      9.24 o 
  -3   5   4      163.63      181.38     11.42 o 
  -2   5   4      337.12      317.03     14.14 o 
  -1   5   4     8774.41     8713.25    157.31 o 
   0   5   4     2378.57     2425.40     56.88 o 
   1   5   4     8854.21     8333.56    143.73 o 
   2   5   4      896.07      860.39     19.35 o 
   3   5   4        6.59       -0.54      5.50 o 
   4   5   4      126.77      122.41     12.86 o 
   5   5   4      721.18      732.34     45.38 o 
  -6   6   4       38.84       22.89     15.97 o 
  -5   6   4        1.33        0.21      6.16 o 
  -4   6   4     2034.47     2155.69     81.51 o 
  -3   6   4        5.26       21.96      6.84 o 
  -2   6   4     4988.70     4855.47     82.08 o 
  -1   6   4        0.79       12.61      3.81 o 
   0   6   4      433.26      452.80     13.93 o 
   1   6   4        5.31        5.68      2.19 o 
   2   6   4     8374.21     8408.31    203.11 o 
   3   6   4       95.78      101.79     10.81 o 
   4   6   4     2424.88     2322.97     82.33 o 
   5   6   4       73.26      109.43     21.34 o 
  -6   7   4      271.66      235.60     33.39 o 
  -5   7   4      341.82      330.32     22.88 o 
  -4   7   4       64.50       62.12      9.57 o 
  -3   7   4      322.09      326.19     18.74 o 
  -2   7   4      913.91      868.98     36.53 o 
  -1   7   4     8673.93     8986.30    154.02 o 
   0   7   4     4953.54     4897.14    102.83 o 
   1   7   4     5731.58     5864.81    123.82 o 
   2   7   4      566.61      581.19     22.77 o 
   3   7   4      107.65      114.27     13.95 o 
   4   7   4       76.08      107.92     15.60 o 
   5   7   4      606.11      618.06     42.73 o 
  -5   8   4      376.37      387.38     29.95 o 
  -4   8   4      124.41      144.02     14.03 o 
  -3   8   4     4075.17     4306.56    188.51 o 
  -2   8   4      439.26      443.65     16.95 o 
  -1   8   4     1665.13     1714.78     35.01 o 
   0   8   4       63.27       74.88      5.91 o 
   1   8   4     2170.06     2148.61     52.17 o 
   2   8   4      656.37      648.59     25.65 o 
   3   8   4     3207.95     3261.86     99.31 o 
   4   8   4      397.60      367.18     27.27 o 
   5   8   4      218.36      248.85     28.44 o 
  -5   9   4        5.59       39.26     13.76 o 
  -4   9   4      149.33      155.84     14.42 o 
  -3   9   4        0.28        3.20      6.17 o 
  -2   9   4     3255.98     3286.94     85.16 o 
  -1   9   4      131.07      156.69      7.76 o 
   0   9   4     7798.22     7734.86    175.66 o 
   1   9   4      493.32      485.05     18.27 o 
   2   9   4     2714.35     2775.00     77.89 o 
   3   9   4      399.86      353.81     20.59 o 
   4   9   4      864.23      827.60     47.28 o 
   5   9   4        7.66       18.23     12.26 o 
  -5  10   4      127.80      126.39     18.27 o 
  -4  10   4      982.14      972.14     42.56 o 
  -3  10   4     1466.55     1460.49     63.45 o 
  -2  10   4     1652.33     1592.01     37.22 o 
  -1  10   4      531.37      569.95     18.83 o 
   0  10   4      307.86      294.76     15.64 o 
   1  10   4     5981.51     5852.46    139.63 o 
   2  10   4     1946.05     1885.24     56.63 o 
   3  10   4     2117.90     2127.92     70.88 o 
   4  10   4      427.17      457.50     31.93 o 
  -5  11   4      210.42      206.29     23.59 o 
  -4  11   4        0.46        8.06      8.43 o 
  -3  11   4       13.74       15.68      7.03 o 
  -2  11   4       95.50      101.97      7.48 o 
  -1  11   4     4624.86     4725.73    104.21 o 
   0  11   4      851.32      851.68     25.81 o 
   1  11   4     5181.82     5169.15    128.41 o 
   2  11   4        3.34       -5.87      5.87 o 
   3  11   4        5.31       11.90      9.41 o 
   4  11   4       72.77      104.89     16.99 o 
  -5  12   4       33.32       51.92     19.68 o 
  -4  12   4      736.05      728.14     41.79 o 
  -3  12   4       17.57       22.94      8.38 o 
  -2  12   4     2112.39     2142.49     66.05 o 
  -1  12   4       86.49       75.70      7.99 o 
   0  12   4      645.45      630.14     20.75 o 
   1  12   4      964.24      897.87     31.08 o 
   2  12   4     4626.32     4648.90    134.08 o 
   3  12   4      129.64      128.52     17.16 o 
   4  12   4      836.53      803.75     48.59 o 
  -4  13   4       56.34       65.67     13.88 o 
  -3  13   4      121.07      115.21     14.31 o 
  -2  13   4      522.75      527.17     24.71 o 
  -1  13   4     1586.12     1563.25     49.76 o 
   0  13   4     2544.74     2563.88     68.56 o 
   1  13   4     1437.56     1418.06     56.85 o 
   2  13   4      706.41      656.80     29.08 o 
   3  13   4        0.54        2.59      8.89 o 
   4  13   4      199.55      220.85     28.57 o 
  -4  14   4       53.42       38.65     19.71 o 
  -3  14   4     1964.43     1787.32    145.29 o 
  -2  14   4       93.83      108.83     11.67 o 
  -1  14   4      247.77      274.02     15.83 o 
   0  14   4        0.13       -3.89      6.01 o 
   1  14   4     1632.70     1596.17     64.57 o 
   2  14   4       27.06       20.13      8.71 o 
   3  14   4     1501.15     1562.23     86.16 o 
  -4  15   4       23.79       17.11     15.90 o 
  -3  15   4        7.32        3.54      7.73 o 
  -2  15   4      301.80      316.54     21.82 o 
  -1  15   4      497.91      484.19     23.15 o 
   0  15   4     2198.80     2263.58     76.55 o 
   1  15   4      358.40      358.84     24.42 o 
   2  15   4      706.00      702.61     39.58 o 
   3  15   4        9.68        0.28      9.06 o 
  -3  16   4      346.54      350.41     56.07 o 
  -2  16   4      457.90      446.35     30.71 o 
  -1  16   4       28.56       46.44      9.10 o 
   0  16   4        0.42       -2.87      6.85 o 
   1  16   4      449.33      447.63     30.43 o 
   2  16   4      678.69      697.58     49.67 o 
   3  16   4      360.21      370.15     38.73 o 
  -3  17   4       25.59       23.70     16.21 o 
  -2  17   4       21.16       24.90     13.29 o 
  -1  17   4     1181.89     1182.96     60.60 o 
   0  17   4       24.76       43.87     15.71 o 
   1  17   4     1026.94     1010.89     50.46 o 
   2  17   4        2.00       -5.32     11.21 o 
  -2  18   4      432.04      513.61     70.19 o 
  -1  18   4       25.37       54.88     25.83 o 
   0  18   4       14.92       14.75      9.52 o 
   1  18   4      143.73      125.11     18.23 o 
  -1  19   4      268.82      276.89     39.28 o 
   0  19   4      650.63      695.84    108.77 o 
  -5   0   5     1002.34     1052.37    123.52 o 
  -3   0   5     3182.19     3028.17     99.99 o 
  -1   0   5       95.72       87.86      6.63 o 
   1   0   5    11830.93    11223.65    257.03 o 
   3   0   5     4077.86     4154.33    140.78 o 
   5   0   5        2.55       -4.05     10.53 o 
  -6   1   5       56.34       76.37     18.90 o 
  -5   1   5       32.04       38.79     12.43 o 
  -4   1   5        1.45        3.31      3.57 o 
  -3   1   5      433.87      414.14     24.40 o 
  -2   1   5     4991.01     5083.75    107.83 o 
  -1   1   5     2221.06     2019.16     51.37 o 
   0   1   5    14932.95    14429.48    201.87 o 
   1   1   5      918.34      906.48     19.77 o 
   2   1   5        9.42       25.88      5.80 o 
   3   1   5     3085.71     3140.22     79.01 o 
   4   1   5     2730.99     3015.04     99.11 o 
   5   1   5      345.52      327.60     26.41 o 
  -6   2   5       42.80       63.34     18.65 o 
  -5   2   5      268.93      281.05     28.32 o 
  -4   2   5     1246.50     1222.67     44.25 o 
  -3   2   5      743.89      740.78     21.05 o 
  -2   2   5     2866.37     2938.21     61.72 o 
  -1   2   5      966.15      968.44     34.71 o 
   0   2   5     3412.44     3186.44     53.63 o 
   1   2   5      853.00      782.85     18.11 o 
   2   2   5     8770.06     8800.94    173.66 o 
   3   2   5     1345.56     1393.07     40.53 o 
   4   2   5     1824.25     1895.13     61.32 o 
   5   2   5      114.77      128.83     18.40 o 
  -6   3   5       20.25       28.09     15.03 o 
  -5   3   5       52.85       52.69     10.45 o 
  -4   3   5       45.51       84.96     18.28 o 
  -3   3   5     1998.62     2122.53     82.66 o 
  -2   3   5      165.16      163.02      8.07 o 
  -1   3   5    18297.72    17831.64    275.55 o 
   0   3   5       27.91       47.87      5.16 o 
   1   3   5     3001.18     2780.21     60.20 o 
   2   3   5        9.83       17.44      4.61 o 
   3   3   5     1446.85     1459.79     41.63 o 
   4   3   5       30.39       32.07      8.85 o 
   5   3   5     1166.87     1209.82     64.44 o 
  -6   4   5      118.16      100.58     18.71 o 
  -5   4   5      243.02      238.82     20.99 o 
  -4   4   5     2894.78     2990.25     98.10 o 
  -3   4   5     1600.31     1734.50     92.39 o 
  -2   4   5     1005.67     1008.28     35.99 o 
  -1   4   5      164.83      184.28      8.20 o 
   0   4   5     1038.29      994.95     25.51 o 
   1   4   5     5891.45     5544.37    104.96 o 
   2   4   5     5682.34     5024.69    213.26 o 
   3   4   5     2484.96     2393.00     61.95 o 
   4   4   5     1036.76     1005.10     43.34 o 
   5   4   5        0.22       -6.21      9.64 o 
  -6   5   5       81.18       78.67     21.16 o 
  -5   5   5        5.76        6.46      7.27 o 
  -4   5   5      181.08      183.34     14.77 o 
  -3   5   5      324.53      386.55     25.74 o 
  -2   5   5     4362.92     4266.14     95.17 o 
  -1   5   5     1867.71     1926.62     48.56 o 
   0   5   5     7907.68     7322.40    184.84 o 
   1   5   5      420.64      415.13     14.50 o 
   2   5   5       92.02       95.25      9.14 o 
   3   5   5      206.94      211.20     14.70 o 
   4   5   5     1357.14     1321.03     69.09 o 
   5   5   5      207.59      190.05     22.49 o 
  -6   6   5        0.02       -1.90     11.05 o 
  -5   6   5      913.78      897.12     51.94 o 
  -4   6   5       57.74       55.76      9.69 o 
  -3   6   5     4257.96     4354.41    174.02 o 
  -2   6   5      207.99      233.58     15.65 o 
  -1   6   5        8.75       30.07      3.19 o 
   0   6   5      146.46      158.20     19.04 o 
   1   6   5     8333.48     8368.88    173.90 o 
   2   6   5      187.22      216.67     17.93 o 
   3   6   5     4031.15     3953.83    123.09 o 
   4   6   5      215.96      160.72     15.64 o 
   5   6   5       46.24       50.34     15.06 o 
  -5   7   5       17.50       15.48      9.31 o 
  -4   7   5       70.12      103.64     16.13 o 
  -3   7   5      575.63      586.25     25.45 o 
  -2   7   5     2836.04     2707.42     88.70 o 
  -1   7   5     3234.02     3225.62     72.52 o 
   0   7   5     3589.21     3651.88     87.10 o 
   1   7   5      714.62      695.38     20.89 o 
   2   7   5       37.37       48.92      7.95 o 
   3   7   5      920.77      802.20     35.18 o 
   4   7   5      740.04      787.22     42.93 o 
   5   7   5      345.30      346.86     32.02 o 
  -5   8   5       62.59       51.87     12.93 o 
  -4   8   5     1348.92     1356.88     53.35 o 
  -3   8   5      450.89      470.75     22.84 o 
  -2   8   5     1062.58     1028.12     24.44 o 
  -1   8   5       27.23       38.48      4.52 o 
   0   8   5     2290.61     2194.36     71.11 o 
   1   8   5      692.55      672.72     21.74 o 
   2   8   5     6035.83     6188.26    204.47 o 
   3   8   5      609.16      592.63     29.01 o 
   4   8   5      828.15      795.94     45.39 o 
   5   8   5       12.81       11.58     11.55 o 
  -5   9   5       10.68       13.06      9.33 o 
  -4   9   5       61.91       91.61     13.60 o 
  -3   9   5      665.71      705.69     44.48 o 
  -2   9   5        6.59       18.33      6.23 o 
  -1   9   5     7466.22     7813.15    154.54 o 
   0   9   5      651.66      637.80     17.27 o 
   1   9   5     1356.28     1306.24     36.22 o 
   2   9   5       22.54       23.00     12.99 o 
   3   9   5      303.78      354.53     24.22 o 
   4   9   5      198.76      170.66     20.09 o 
  -5  10   5      155.94      176.30     21.85 o 
  -4  10   5     1800.66     1798.46     73.31 o 
  -3  10   5      812.32      811.46     39.24 o 
  -2  10   5      232.24      220.98     10.22 o 
  -1  10   5       66.06       75.83      6.73 o 
   0  10   5      874.99      836.35     22.93 o 
   1  10   5     1264.89     1215.53     35.87 o 
   2  10   5     2062.47     2049.10     62.90 o 
   3  10   5     1060.37     1049.63     43.67 o 
   4  10   5      200.25      209.26     22.07 o 
  -5  11   5        1.48       -5.32      9.29 o 
  -4  11   5      151.77      114.38     14.83 o 
  -3  11   5      164.29      163.45     15.00 o 
  -2  11   5     3097.56     2979.82     70.49 o 
  -1  11   5      216.73      214.15     10.87 o 
   0  11   5     5023.11     5004.61    109.33 o 
   1  11   5      251.09      246.21     14.61 o 
   2  11   5        5.63        4.37      5.60 o 
   3  11   5        9.88       28.28      8.27 o 
   4  11   5      683.36      718.30     45.33 o 
  -5  12   5      577.65      552.69     49.04 o 
  -4  12   5      248.35      205.03     21.70 o 
  -3  12   5     1232.42     1184.97     61.55 o 
  -2  12   5       45.51       54.87      8.42 o 
  -1  12   5       27.66       30.59      6.79 o 
   0  12   5      133.38      120.35     12.62 o 
   1  12   5     1374.55     1237.86     71.77 o 
   2  12   5      211.41      218.11     16.54 o 
   3  12   5     1546.74     1522.56     68.51 o 
   4  12   5       55.98       38.12     15.34 o 
  -4  13   5        0.44       -3.22      8.13 o 
  -3  13   5      434.53      418.97     26.94 o 
  -2  13   5     1302.70     1250.55     44.79 o 
  -1  13   5     2055.91     2034.09     58.23 o 
   0  13   5     1457.37     1501.18     49.27 o 
   1  13   5      558.49      614.68     31.82 o 
   2  13   5       21.72       25.95      7.29 o 
   3  13   5       14.20       22.20     12.92 o 
  -4  14   5      635.36      613.30     72.89 o 
  -3  14   5        1.67        4.20      8.16 o 
  -2  14   5      296.30      318.20     19.64 o 
  -1  14   5       11.71       14.02      6.16 o 
   0  14   5     1166.34     1159.70     42.84 o 
   1  14   5      148.23      147.92     15.64 o 
   2  14   5     1409.99     1392.54     63.06 o 
   3  14   5       19.72       23.36     15.13 o 
  -4  15   5        8.54       11.21     16.17 o 
  -3  15   5      209.71      130.03     57.06 o 
  -2  15   5      172.45      164.49     18.08 o 
  -1  15   5     1625.40     1566.68     59.70 o 
   0  15   5      107.50      143.63     16.54 o 
   1  15   5      619.67      616.86     35.87 o 
   2  15   5       39.76       32.58     11.16 o 
   3  15   5      476.73      539.17     44.30 o 
  -3  16   5      365.84      318.87     64.43 o 
  -2  16   5       63.84       59.10     30.51 o 
  -1  16   5       24.13       45.04     11.70 o 
   0  16   5      206.53      192.59     18.62 o 
   1  16   5      555.02      552.14     33.55 o 
   2  16   5      423.26      489.63     42.32 o 
  -3  17   5        5.95       37.18     18.24 o 
  -2  17   5      692.72      647.32     86.78 o 
  -1  17   5       73.30       77.81     23.57 o 
   0  17   5      850.32      898.98     48.70 o 
   1  17   5        6.89        8.12      8.64 o 
   2  17   5       46.49       63.26     18.33 o 
  -2  18   5       68.13       62.34     30.84 o 
  -1  18   5        3.67       -3.53     12.16 o 
   0  18   5       10.94        2.81     12.69 o 
   1  18   5      704.64      694.54     68.11 o 
   0  19   5      162.36      108.37     36.85 o 
  -6   0   6      210.66      242.34     63.18 o 
  -4   0   6     1969.82     1697.46    176.28 o 
  -2   0   6     2179.20     2439.61     79.81 o 
   0   0   6    12481.71    12156.75    306.59 o 
   2   0   6     9685.67     9818.30    290.64 o 
   4   0   6      102.11       99.61     16.46 o 
  -6   1   6       19.24       34.85     17.45 o 
  -5   1   6        4.60       20.09     11.48 o 
  -4   1   6      389.08      376.15     17.92 o 
  -3   1   6     3978.06     3849.67    129.89 o 
  -2   1   6     8367.20     8882.79    184.19 o 
  -1   1   6    10754.70    10770.97    221.66 o 
   0   1   6      362.22      354.14     16.17 o 
   1   1   6       10.25       25.57      6.10 o 
   2   1   6      126.79      135.52      8.60 o 
   3   1   6     1904.33     1973.11     55.87 o 
   4   1   6      531.29      565.53     27.15 o 
   5   1   6      859.25      876.93     63.66 o 
  -6   2   6      122.80      126.28     22.62 o 
  -5   2   6      875.50      879.73    116.88 o 
  -4   2   6      155.28      157.05     17.49 o 
  -3   2   6      472.53      450.32     26.35 o 
  -2   2   6      937.70      991.97     27.55 o 
  -1   2   6     2013.12     2082.54     66.94 o 
   0   2   6      811.36      806.54     22.01 o 
   1   2   6    11462.16    11257.18    228.32 o 
   2   2   6     1671.24     1649.74     40.03 o 
   3   2   6     2040.53     2089.91     59.03 o 
   4   2   6       22.72       24.52      8.80 o 
   5   2   6        5.34       25.87     13.93 o 
  -6   3   6       90.90       89.93     19.47 o 
  -5   3   6       12.65       16.76      9.82 o 
  -4   3   6      648.26      660.93     32.73 o 
  -3   3   6        5.88       32.48      8.97 o 
  -2   3   6    10091.16    10044.08    230.86 o 
  -1   3   6      539.79      516.50     19.63 o 
   0   3   6     3263.30     3264.68     71.95 o 
   1   3   6       30.52       35.22      4.47 o 
   2   3   6     2283.61     2247.74     56.79 o 
   3   3   6        0.07       -0.63      5.25 o 
   4   3   6     2153.25     2266.54     95.77 o 
   5   3   6       81.29       86.56     16.97 o 
  -6   4   6      204.55      167.10     24.39 o 
  -5   4   6      386.89      364.17     23.87 o 
  -4   4   6      740.99      729.96     35.59 o 
  -3   4   6      474.86      504.33     22.68 o 
  -2   4   6      138.77      142.02      7.61 o 
  -1   4   6      915.38      888.09     26.09 o 
   0   4   6     4450.21     4598.44    104.58 o 
   1   4   6     5866.64     5384.59    147.49 o 
   2   4   6     1108.03     1052.93     28.06 o 
   3   4   6     1522.51     1491.19     52.43 o 
   4   4   6        0.74        3.40      8.33 o 
   5   4   6      277.88      299.46     28.83 o 
  -6   5   6        2.00       -6.30     13.09 o 
  -5   5   6       12.77       17.46      8.91 o 
  -4   5   6       21.68       42.17      9.63 o 
  -3   5   6     2046.76     2246.52    136.92 o 
  -2   5   6     1018.93      956.38     26.47 o 
  -1   5   6     9685.67     9258.39    199.44 o 
   0   5   6     1092.91     1093.02     31.43 o 
   1   5   6     1217.74     1260.13     28.88 o 
   2   5   6       68.18       73.10      8.67 o 
   3   5   6     1902.02     1903.33     68.66 o 
   4   5   6      289.79      248.30     19.52 o 
   5   5   6      862.07      774.67     51.42 o 
  -6   6   6      213.14      206.72     32.14 o 
  -5   6   6        3.50       -7.49      9.58 o 
  -4   6   6      854.47      876.92     67.81 o 
  -3   6   6       10.52       19.34      7.39 o 
  -2   6   6      304.73      317.44     12.86 o 
  -1   6   6        2.08       25.88      8.61 o 
   0   6   6     6464.92     6539.01    150.73 o 
   1   6   6      222.03      214.52     10.77 o 
   2   6   6     5165.73     4956.14    135.85 o 
   3   6   6       68.92       68.73     10.95 o 
   4   6   6        2.10        4.71      7.30 o 
   5   6   6        0.55       12.33     11.41 o 
  -5   7   6        1.54        6.56      8.32 o 
  -4   7   6      178.64      215.79     17.69 o 
  -3   7   6     1468.68     1528.23     53.52 o 
  -2   7   6     4237.89     4255.94     88.84 o 
  -1   7   6     3887.49     3839.72     92.45 o 
   0   7   6     1153.18     1211.83     42.88 o 
   1   7   6        6.74       19.10      9.24 o 
   2   7   6      234.12      230.31     15.28 o 
   3   7   6     1296.95     1268.94     50.61 o 
   4   7   6      503.42      514.61     36.89 o 
  -5   8   6      583.68      583.72     35.63 o 
  -4   8   6       26.10       29.21      9.48 o 
  -3   8   6      339.48      325.47     18.20 o 
  -2   8   6       93.23       99.60     10.51 o 
  -1   8   6     1427.63     1363.16     36.94 o 
   0   8   6      404.04      400.63     16.22 o 
   1   8   6     5341.23     4735.13    230.55 o 
   2   8   6      339.83      371.39     20.75 o 
   3   8   6     1392.11     1357.62     55.25 o 
   4   8   6        9.19       14.23     10.07 o 
  -5   9   6        3.62        9.06      9.21 o 
  -4   9   6      172.78      182.72     16.75 o 
  -3   9   6      206.44      200.36     15.20 o 
  -2   9   6     3426.88     3241.64     71.67 o 
  -1   9   6      371.69      389.74     17.16 o 
   0   9   6     2836.04     2814.19     84.39 o 
   1   9   6       27.95       23.34      7.88 o 
   2   9   6      731.89      735.87     30.14 o 
   3   9   6       15.79       24.86      8.93 o 
   4   9   6     1287.81     1316.25     70.37 o 
  -5  10   6      118.74      112.15     17.54 o 
  -4  10   6      160.59      163.42     16.75 o 
  -3  10   6      135.47      142.06     13.24 o 
  -2  10   6       45.05       52.76      7.09 o 
  -1  10   6      484.22      474.28     29.56 o 
   0  10   6     1445.83     1433.28     42.72 o 
   1  10   6     1839.56     1709.12     47.26 o 
   2  10   6     1549.57     1545.87     52.66 o 
   3  10   6      363.31      333.34     23.09 o 
   4  10   6       77.35       80.87     24.44 o 
  -5  11   6       31.47       25.31     13.78 o 
  -4  11   6        1.85       -3.71      6.28 o 
  -3  11   6     1382.15     1378.14     54.08 o 
  -2  11   6      120.48      117.79      8.31 o 
  -1  11   6     2823.45     2982.67    101.33 o 
   0  11   6      192.91      180.11     11.76 o 
   1  11   6      158.60      174.78     15.87 o 
   2  11   6        3.30        2.03      5.62 o 
   3  11   6      992.07      964.26     49.52 o 
   4  11   6      161.71      201.48     26.82 o 
  -4  12   6      212.91      203.44     38.24 o 
  -3  12   6       40.59       42.50      9.84 o 
  -2  12   6       93.87      101.11      9.64 o 
  -1  12   6        9.90       13.15      6.59 o 
   0  12   6      923.90      891.94     39.56 o 
   1  12   6       70.22       56.61     10.87 o 
   2  12   6     2714.02     2613.10    103.56 o 
   3  12   6      199.34      195.15     23.94 o 
  -4  13   6        7.60        7.21     12.24 o 
  -3  13   6      428.35      380.20     29.12 o 
  -2  13   6      699.17      665.81     36.30 o 
  -1  13   6     1069.72     1041.88     41.33 o 
   0  13   6      964.40      945.91     42.99 o 
   1  13   6      198.14      167.10     20.96 o 
   2  13   6       69.65       83.44     14.08 o 
   3  13   6      432.98      419.53     37.50 o 
  -4  14   6       38.17       22.35     22.63 o 
  -3  14   6      151.89      160.18     20.16 o 
  -2  14   6       26.67       37.14     13.25 o 
  -1  14   6      145.93      140.54     13.70 o 
   0  14   6      128.28      117.76     15.45 o 
   1  14   6     1976.94     1991.01    127.95 o 
   2  14   6      154.72      138.60     17.15 o 
   3  14   6      356.03      394.83     40.56 o 
  -3  15   6        1.03       12.15     11.99 o 
  -2  15   6     1451.95     1310.88     70.08 o 
  -1  15   6      177.21      194.76     18.53 o 
   0  15   6      412.75      457.46     39.45 o 
   1  15   6       36.01       49.26     12.46 o 
   2  15   6      106.17      108.29     15.86 o 
  -3  16   6       20.63        0.75     15.67 o 
  -2  16   6        4.35       16.36     11.11 o 
  -1  16   6      262.75      227.82     22.72 o 
   0  16   6      406.93      427.78     29.19 o 
   1  16   6      723.16      715.72     51.74 o 
   2  16   6      594.61      631.90     49.52 o 
  -2  17   6       25.98       45.03     27.28 o 
  -1  17   6     1039.38     1003.06     67.70 o 
   0  17   6        6.83        4.96      8.14 o 
   1  17   6       40.80       38.74     18.97 o 
  -1  18   6       44.12       55.21     24.67 o 
   0  18   6      451.28      388.90     34.49 o 
  -5   0   7      537.55      494.84     65.49 o 
  -3   0   7      719.50      680.84     46.26 o 
  -1   0   7     6609.16     6162.35    291.24 o 
   1   0   7     8950.60     8697.11    236.84 o 
   3   0   7      741.22      773.60     40.97 o 
   5   0   7      404.32      428.45     76.59 o 
  -6   1   7        0.01       -1.80     10.84 o 
  -5   1   7       68.13      104.46     17.39 o 
  -4   1   7      974.27      886.58     56.33 o 
  -3   1   7      580.82      598.97     22.49 o 
  -2   1   7     1688.15     1792.52     54.93 o 
  -1   1   7      658.48      631.65     24.48 o 
   0   1   7     1232.77     1182.36     24.52 o 
   1   1   7       71.04       75.71      5.99 o 
   2   1   7      932.57      934.79     28.05 o 
   3   1   7      489.06      545.95     22.78 o 
   4   1   7     1599.17     1740.59     63.22 o 
   5   1   7      203.43      197.01     27.42 o 
  -6   2   7      235.35      181.10     26.72 o 
  -5   2   7      147.36      162.58     21.09 o 
  -4   2   7      410.16      392.87     21.94 o 
  -3   2   7        8.94       33.04      8.15 o 
  -2   2   7       34.92       45.19      5.83 o 
  -1   2   7     2348.57     2151.89    101.86 o 
   0   2   7     6610.43     6521.29    144.56 o 
   1   2   7     3371.06     3365.74     82.17 o 
   2   2   7     5032.84     5109.00    146.56 o 
   3   2   7       97.41      119.39     10.95 o 
   4   2   7       69.73       90.61     12.51 o 
   5   2   7      111.42      112.82     21.57 o 
  -6   3   7        0.87       15.54     14.87 o 
  -5   3   7      170.68      160.51     22.44 o 
  -4   3   7       31.38       24.87      9.34 o 
  -3   3   7     3784.44     3845.14    181.93 o 
  -2   3   7        4.94        2.57      3.58 o 
  -1   3   7     1819.30     1725.68     68.72 o 
   0   3   7     1115.96     1200.03     35.02 o 
   1   3   7      621.74      558.98     24.18 o 
   2   3   7        0.03        4.21      5.28 o 
   3   3   7     2343.59     2410.37     75.79 o 
   4   3   7        8.12       14.00      9.35 o 
   5   3   7      500.70      438.32     59.43 o 
  -6   4   7      117.16      126.77     23.59 o 
  -5   4   7      117.54      108.40     15.15 o 
  -4   4   7      393.06      399.16     26.37 o 
  -3   4   7        0.55       28.74      5.93 o 
  -2   4   7      604.30      566.87     17.85 o 
  -1   4   7     1024.90      987.98     29.59 o 
   0   4   7     9446.06     9449.95    224.27 o 
   1   4   7     1673.30     1480.40     62.19 o 
   2   4   7     1592.52     1528.33     44.22 o 
   3   4   7       45.14       58.80     10.88 o 
   4   4   7       67.88       88.15     13.34 o 
  -6   5   7        1.38        6.85     16.71 o 
  -5   5   7       24.38       54.64     12.66 o 
  -4   5   7      631.45      676.34     34.72 o 
  -3   5   7      391.11      394.69     20.30 o 
  -2   5   7     3300.23     3126.50     84.27 o 
  -1   5   7      239.32      219.24     12.44 o 
   0   5   7       25.52       35.23      7.92 o 
   1   5   7      203.89      196.07      9.30 o 
   2   5   7     2409.05     2332.21     71.26 o 
   3   5   7      991.70      967.12     41.52 o 
   4   5   7     1810.20     1803.03     97.62 o 
  -5   6   7      369.06      352.08     29.17 o 
  -4   6   7       11.10       38.39     10.73 o 
  -3   6   7       77.48       76.71      9.90 o 
  -2   6   7       58.52       89.60     12.36 o 
  -1   6   7     3593.62     3534.34     88.82 o 
   0   6   7       13.73       20.32      5.80 o 
   1   6   7     6783.91     6663.59    134.29 o 
   2   6   7      258.26      241.82     16.71 o 
   3   6   7      416.35      385.34     23.81 o 
   4   6   7       24.77       25.01     10.42 o 
  -5   7   7       47.76       66.13     15.84 o 
  -4   7   7      856.90      897.73     54.26 o 
  -3   7   7      821.38      830.78     36.56 o 
  -2   7   7     2974.11     2746.34     74.70 o 
  -1   7   7      455.96      443.58     18.29 o 
   0   7   7       51.12       70.95     12.60 o 
   1   7   7      241.37      239.79     18.45 o 
   2   7   7     1744.27     1694.44     57.58 o 
   3   7   7      669.85      682.85     34.67 o 
   4   7   7      762.66      746.79     44.48 o 
  -5   8   7       34.65       39.20     14.84 o 
  -4   8   7      310.76      325.18     24.07 o 
  -3   8   7       31.40       50.50     11.51 o 
  -2   8   7      169.61      155.11     10.94 o 
  -1   8   7      218.71      201.46     13.01 o 
   0   8   7     5772.95     6040.97    183.99 o 
   1   8   7     1031.30     1012.38     44.19 o 
   2   8   7     2249.62     2303.61     74.41 o 
   3   8   7        1.26        5.41      7.00 o 
   4   8   7       40.18       73.33     17.38 o 
  -5   9   7      121.50      120.46     18.25 o 
  -4   9   7       35.98       64.76     12.25 o 
  -3   9   7     2114.60     2032.54     86.13 o 
  -2   9   7       10.81       24.66     10.16 o 
  -1   9   7     1280.33     1282.86     44.87 o 
   0   9   7      696.67      731.44     29.44 o 
   1   9   7      310.19      290.20     21.55 o 
   2   9   7       69.90       39.53     10.38 o 
   3   9   7     2364.93     2286.50    112.72 o 
   4   9   7       30.76       16.47     12.66 o 
  -5  10   7      194.72      148.46     24.78 o 
  -4  10   7      149.98      150.75     16.66 o 
  -3  10   7        7.97        9.95      6.97 o 
  -2  10   7      521.15      479.48     24.96 o 
  -1  10   7      919.03      911.20     40.23 o 
   0  10   7     3818.38     3791.16    169.58 o 
   1  10   7     3000.03     2943.80    107.99 o 
   2  10   7      354.72      379.37     27.32 o 
   3  10   7       20.50       27.55     14.33 o 
   4  10   7       63.52       65.08     18.04 o 
  -5  11   7        0.97        3.57     12.49 o 
  -4  11   7      297.29      297.34     31.05 o 
  -3  11   7      127.46      134.32     16.48 o 
  -2  11   7     1643.04     1559.05     51.44 o 
  -1  11   7       47.69       63.60     10.43 o 
   0  11   7      157.45      139.19     15.12 o 
   1  11   7      327.16      289.52     22.20 o 
   2  11   7     1027.03     1016.24     49.24 o 
   3  11   7      247.52      254.98     23.69 o 
  -4  12   7       44.77       39.81     16.00 o 
  -3  12   7       38.03       36.89     20.37 o 
  -2  12   7        7.16       14.28      8.85 o 
  -1  12   7     2399.63     2334.78     81.58 o 
   0  12   7      552.54      525.71     46.47 o 
   1  12   7     3491.45     3565.55    147.19 o 
   2  12   7       82.21       74.52     14.04 o 
   3  12   7       19.94       -1.59     12.01 o 
  -4  13   7      375.43      274.74     95.03 o 
  -3  13   7      426.97      363.23     40.73 o 
  -2  13   7      371.74      323.05     25.59 o 
  -1  13   7      213.49      208.99     16.86 o 
   0  13   7       56.71       54.82     12.00 o 
   1  13   7      187.25      195.18     20.03 o 
   2  13   7      421.76      428.84     31.66 o 
   3  13   7      638.98      636.22     49.17 o 
  -4  14   7      131.78      124.92     30.11 o 
  -3  14   7       12.40        7.01     10.06 o 
  -2  14   7      290.82      241.42     22.32 o 
  -1  14   7       55.02       52.94     12.82 o 
   0  14   7     2575.53     2588.27    121.71 o 
   1  14   7       73.09       75.22     14.66 o 
   2  14   7      582.33      568.35     37.25 o 
  -3  15   7      470.47      374.48     92.18 o 
  -2  15   7      162.73      164.28     21.38 o 
  -1  15   7      468.39      473.66     42.81 o 
   0  15   7       12.57       13.80     10.24 o 
   1  15   7       39.39       34.74     11.89 o 
   2  15   7       92.92      115.16     22.88 o 
  -3  16   7       29.13       22.23     17.59 o 
  -2  16   7       39.54       51.19     24.10 o 
  -1  16   7      310.23      333.52     36.36 o 
   0  16   7      503.02      514.11     41.64 o 
   1  16   7      898.17      906.54     61.99 o 
   2  16   7      178.70      188.87     27.37 o 
  -2  17   7      424.48      391.88     65.07 o 
  -1  17   7        0.08       -7.09     15.45 o 
   0  17   7        2.72       10.81      9.72 o 
   1  17   7        7.14        5.73     10.79 o 
  -6   0   8      135.87       93.07     47.04 o 
  -4   0   8       27.96       44.30     10.92 o 
  -2   0   8     1809.68     1762.83    176.95 o 
   0   0   8     6044.49     5838.26    247.47 o 
   2   0   8      367.54      365.55     24.14 o 
   4   0   8      558.34      596.49     52.03 o 
  -6   1   8        6.51       17.52     13.44 o 
  -5   1   8      136.08      165.61     20.34 o 
  -4   1   8      231.30      224.32     18.17 o 
  -3   1   8     1965.15     2095.82     90.21 o 
  -2   1   8     1060.51     1033.57     60.79 o 
  -1   1   8      829.10      775.06     46.95 o 
   0   1   8      305.49      278.55     10.16 o 
   1   1   8     2628.92     2489.98     65.84 o 
   2   1   8     1783.10     1686.56     46.51 o 
   3   1   8     4396.05     4471.89    124.79 o 
   4   1   8       82.01       84.40     13.67 o 
  -6   2   8       23.87       24.85     17.11 o 
  -5   2   8      217.22      240.78     26.82 o 
  -4   2   8        2.96       29.93     14.15 o 
  -3   2   8       53.26       81.83      9.92 o 
  -2   2   8     1511.65     1541.17     71.02 o 
  -1   2   8     5159.85     5161.61    164.29 o 
   0   2   8      738.20      732.95     24.62 o 
   1   2   8     2528.25     2379.59     97.06 o 
   2   2   8      455.85      431.73     19.09 o 
   3   2   8      130.39      144.93     12.31 o 
   4   2   8       38.34       48.94     12.87 o 
  -6   3   8       42.25       72.39     18.80 o 
  -5   3   8       36.94       14.26     11.07 o 
  -4   3   8     1254.07     1308.42     78.55 o 
  -3   3   8       19.40       38.98      9.01 o 
  -2   3   8     1605.12     1628.02     53.51 o 
  -1   3   8      105.23      136.54     16.37 o 
   0   3   8      393.05      401.08     18.62 o 
   1   3   8       32.35       37.55      5.23 o 
   2   3   8     5806.30     5664.27    206.65 o 
   3   3   8       47.44       51.10     10.07 o 
   4   3   8     1174.07     1133.82     65.07 o 
  -5   4   8       86.36       88.19     14.75 o 
  -4   4   8       41.43       59.67     11.05 o 
  -3   4   8      248.03      267.38     15.62 o 
  -2   4   8      910.24      898.88     33.72 o 
  -1   4   8     3632.50     3543.86    122.42 o 
   0   4   8     2536.78     2645.38     74.44 o 
   1   4   8     1896.30     1736.50     70.05 o 
   2   4   8      234.35      231.74     12.83 o 
   3   4   8        5.22        6.98     10.06 o 
   4   4   8      167.42      156.80     17.61 o 
  -5   5   8      448.78      401.77     31.12 o 
  -4   5   8      259.80      270.69     19.70 o 
  -3   5   8     1674.19     1630.79     60.47 o 
  -2   5   8      433.00      384.08     18.81 o 
  -1   5   8      676.06      676.51     32.90 o 
   0   5   8        2.74       19.22     14.51 o 
   1   5   8     2005.12     1938.20     59.39 o 
   2   5   8      520.35      524.04     24.82 o 
   3   5   8     3061.28     2970.09    106.97 o 
   4   5   8      253.20      258.46     26.67 o 
  -5   6   8        2.87       21.18      9.91 o 
  -4   6   8       53.74       63.53     12.25 o 
  -3   6   8        1.20        6.82      5.91 o 
  -2   6   8     1542.69     1491.62     54.26 o 
  -1   6   8       71.44       81.39     10.11 o 
   0   6   8     4776.10     4886.85    137.08 o 
   1   6   8      241.02      250.29     15.43 o 
   2   6   8      274.49      299.92     18.23 o 
   3   6   8        3.90        2.68      7.25 o 
   4   6   8      405.78      454.30     39.17 o 
  -5   7   8      164.98      154.84     19.83 o 
  -4   7   8      368.39      383.24     25.08 o 
  -3   7   8      775.07      655.53     40.68 o 
  -2   7   8      703.61      657.34     26.73 o 
  -1   7   8       15.10       43.93     17.18 o 
   0   7   8       97.20      105.21     13.56 o 
   1   7   8     1524.75     1490.73     60.81 o 
   2   7   8     1259.34     1282.45     57.59 o 
   3   7   8      899.90      911.46     49.70 o 
   4   7   8      299.37      298.92     32.33 o 
  -5   8   8      148.16      124.43     19.57 o 
  -4   8   8       21.31       21.19      9.36 o 
  -3   8   8       52.19       55.65     12.24 o 
  -2   8   8      290.92      290.02     16.77 o 
  -1   8   8     3339.50     3338.20    108.66 o 
   0   8   8      486.36      505.64     28.75 o 
   1   8   8     1798.51     1812.28     71.35 o 
   2   8   8      351.93      300.61     23.88 o 
   3   8   8       46.74       51.95     12.72 o 
   4   8   8       53.37       58.40     17.55 o 
  -5   9   8       22.13       16.28     11.73 o 
  -4   9   8      704.73      671.15     57.66 o 
  -3   9   8       57.33       80.26     14.33 o 
  -2   9   8      835.44      831.37     32.66 o 
  -1   9   8       85.94       84.02     12.28 o 
   0   9   8       72.36       80.75      9.90 o 
   1   9   8       70.22       59.39     12.02 o 
   2   9   8     2317.86     2277.06     95.06 o 
   3   9   8      310.48      276.94     25.46 o 
   4   9   8      785.47      816.35     60.00 o 
  -5  10   8       30.60       13.00     15.04 o 
  -4  10   8       42.40       37.43     13.33 o 
  -3  10   8      175.26      180.41     19.82 o 
  -2  10   8      721.17      690.41     29.01 o 
  -1  10   8     1579.45     1498.59     63.01 o 
   0  10   8      680.43      701.10     39.61 o 
   1  10   8      527.21      543.60     33.45 o 
   2  10   8      138.05      152.21     18.08 o 
   3  10   8        0.76       32.03     12.00 o 
  -4  11   8       62.73       57.05     18.19 o 
  -3  11   8      775.76      747.63     79.18 o 
  -2  11   8       32.73       31.82      8.00 o 
  -1  11   8      739.68      733.29     34.92 o 
   0  11   8        0.76        1.12      8.53 o 
   1  11   8      915.13      930.55     50.27 o 
   2  11   8      131.99      121.84     16.98 o 
   3  11   8     1249.22     1243.19     95.06 o 
  -4  12   8        0.21       -4.37      9.73 o 
  -3  12   8        0.07       22.03     11.49 o 
  -2  12   8      883.81      828.27     46.93 o 
  -1  12   8       52.27       46.25     10.07 o 
   0  12   8     1631.17     1702.43     76.08 o 
   1  12   8       88.24       93.33     15.26 o 
   2  12   8      275.40      298.37     27.03 o 
   3  12   8       13.75        7.17     14.90 o 
  -4  13   8      319.99      290.17     42.70 o 
  -3  13   8      298.06      263.49     36.99 o 
  -2  13   8      383.33      346.20     29.07 o 
  -1  13   8        1.94       -3.50      6.08 o 
   0  13   8       14.69       11.25      8.76 o 
   1  13   8      308.29      293.21     25.60 o 
   2  13   8      579.21      589.29     45.14 o 
  -3  14   8      102.47       80.43     30.26 o 
  -2  14   8       32.31       53.18     14.52 o 
  -1  14   8     1136.22     1078.68     58.53 o 
   0  14   8       84.37       70.13     13.73 o 
   1  14   8      499.66      510.41     35.06 o 
   2  14   8      103.01      109.59     18.65 o 
  -3  15   8       62.96       39.61     21.57 o 
  -2  15   8      363.21      339.12     44.70 o 
  -1  15   8        1.69        7.81      7.74 o 
   0  15   8       37.58       74.63     15.76 o 
   1  15   8        5.81        7.56     13.77 o 
   2  15   8     1006.84     1071.42     74.60 o 
  -2  16   8       80.72       86.88     25.22 o 
  -1  16   8      320.29      316.36     44.68 o 
   0  16   8      496.24      521.86     37.28 o 
   1  16   8       28.74       36.57     13.54 o 
  -1  17   8       43.59       35.69     16.70 o 
   0  17   8       29.56       29.25     12.32 o 
  -5   0   9        3.13        0.41     11.27 o 
  -3   0   9     3466.28     3769.90    151.29 o 
  -1   0   9     3479.78     3477.95    164.24 o 
   1   0   9     1666.36     1567.67     86.54 o 
   3   0   9      402.69      418.29     32.10 o 
  -5   1   9      181.19      196.15     22.39 o 
  -4   1   9      646.74      631.38     57.65 o 
  -3   1   9       27.45       58.91      8.52 o 
  -2   1   9      366.55      323.92     25.26 o 
  -1   1   9      250.55      227.81     17.51 o 
   0   1   9     2562.72     2306.31    136.73 o 
   1   1   9     1303.52     1273.93     50.36 o 
   2   1   9     2803.94     2801.74     76.87 o 
   3   1   9      342.80      345.94     19.85 o 
   4   1   9      265.26      233.34     23.67 o 
  -5   2   9        3.79        8.69      9.29 o 
  -4   2   9      150.70      152.23     14.46 o 
  -3   2   9        6.97       32.54      7.57 o 
  -2   2   9     3669.01     3511.47    195.66 o 
  -1   2   9      788.94      826.42     38.20 o 
   0   2   9     2582.54     2502.33     71.27 o 
   1   2   9       55.30       58.07      6.81 o 
   2   2   9       12.00       15.22      6.07 o 
   3   2   9       97.80      126.34     15.41 o 
   4   2   9      936.04     1044.47    111.23 o 
  -5   3   9      304.19      329.06     43.04 o 
  -4   3   9        0.32        2.27      5.37 o 
  -3   3   9     1313.78     1277.70     56.86 o 
  -2   3   9        4.92       36.11     13.04 o 
  -1   3   9      149.31      180.70     15.34 o 
   0   3   9       20.67       28.24      7.46 o 
   1   3   9     3662.62     3720.11    106.50 o 
   2   3   9        3.88       14.36      5.71 o 
   3   3   9     1129.85     1096.65     57.28 o 
   4   3   9      207.79      230.63     25.74 o 
  -5   4   9        4.15       28.26     16.45 o 
  -4   4   9       51.65       66.59     11.12 o 
  -3   4   9      541.88      494.25     30.30 o 
  -2   4   9     1739.95     1751.18     59.39 o 
  -1   4   9     1356.04     1445.76     60.95 o 
   0   4   9     2473.58     2567.95     79.12 o 
   1   4   9       36.07       46.68      8.58 o 
   2   4   9        6.63        7.81      5.92 o 
   3   4   9      238.31      246.77     19.38 o 
   4   4   9      692.16      651.18     58.42 o 
  -5   5   9        9.41       23.21     11.09 o 
  -4   5   9      478.77      499.42     40.83 o 
  -3   5   9       84.83      105.84     19.36 o 
  -2   5   9      514.37      516.59     31.86 o 
  -1   5   9        1.01       22.36     10.02 o 
   0   5   9      793.85      859.20     35.11 o 
   1   5   9      774.77      733.66     31.92 o 
   2   5   9     2631.50     2657.61    101.17 o 
   3   5   9      141.72      150.01     17.82 o 
   4   5   9      159.88      141.65     21.84 o 
  -5   6   9       19.50        5.08      9.56 o 
  -4   6   9        0.33       -3.62      8.34 o 
  -3   6   9     1296.94     1153.94    157.58 o 
  -2   6   9      106.53       97.40     10.87 o 
  -1   6   9     3764.32     3827.82    130.29 o 
   0   6   9      282.29      309.62     18.78 o 
   1   6   9      630.34      659.81     29.30 o 
   2   6   9       13.73        8.38      8.54 o 
   3   6   9      590.12      624.96     41.60 o 
   4   6   9        1.10        0.28     12.66 o 
  -5   7   9       91.05      109.02     18.32 o 
  -4   7   9      244.26      243.57     23.30 o 
  -3   7   9      169.70      180.43     20.02 o 
  -2   7   9       94.93      125.18     15.27 o 
  -1   7   9       20.58       63.10     14.33 o 
   0   7   9      677.32      659.10     29.99 o 
   1   7   9     1030.16     1050.12     50.98 o 
   2   7   9     1500.57     1505.37     68.78 o 
   3   7   9      252.49      251.11     24.27 o 
  -5   8   9        2.82       18.55     11.31 o 
  -4   8   9       91.85       99.15     16.55 o 
  -3   8   9        4.56        7.23     11.14 o 
  -2   8   9     1866.03     1811.46    146.36 o 
  -1   8   9      433.35      397.05     23.02 o 
   0   8   9     1316.85     1312.24     51.24 o 
   1   8   9        0.91        4.39      7.85 o 
   2   8   9        0.08       -2.94      7.76 o 
   3   8   9      152.61      150.36     20.13 o 
  -5   9   9       72.09       63.68     16.38 o 
  -4   9   9       32.36       47.70     12.24 o 
  -3   9   9      707.58      621.18     39.56 o 
  -2   9   9       15.72       25.08      8.04 o 
  -1   9   9       14.77       15.13      9.46 o 
   0   9   9      121.43      132.68     13.37 o 
   1   9   9     2026.33     2108.92     89.08 o 
   2   9   9      126.53      141.01     17.76 o 
   3   9   9      933.24      867.17     52.21 o 
  -4  10   9       24.90       15.07     11.94 o 
  -3  10   9      148.60      153.55     19.99 o 
  -2  10   9      558.51      522.06     27.25 o 
  -1  10   9      859.82      880.91     41.81 o 
   0  10   9      815.89      877.59     45.98 o 
   1  10   9      157.92      150.19     18.89 o 
   2  10   9       42.87       42.10     12.95 o 
   3  10   9       30.55       48.24     14.96 o 
  -4  11   9      289.65      234.40     52.05 o 
  -3  11   9       32.50       37.86     15.94 o 
  -2  11   9      179.02      164.08     18.53 o 
  -1  11   9       13.04       26.89      9.09 o 
   0  11   9      416.82      390.60     27.90 o 
   1  11   9      203.74      185.21     20.18 o 
   2  11   9     1439.81     1420.31     78.90 o 
   3  11   9       39.38       31.16     14.69 o 
  -4  12   9        0.92       -8.06     12.48 o 
  -3  12   9      154.84      169.07     47.83 o 
  -2  12   9       26.26       29.68     12.61 o 
  -1  12   9     1126.89     1143.40     58.79 o 
   0  12   9      323.27      318.89     25.91 o 
   1  12   9      447.13      452.10     52.87 o 
   2  12   9       21.62       22.21     11.26 o 
  -3  13   9      229.52      194.60     54.31 o 
  -2  13   9       80.97       65.31     17.46 o 
  -1  13   9       22.14       28.53     10.29 o 
   0  13   9      610.15      553.12     36.26 o 
   1  13   9      467.73      485.60     43.02 o 
   2  13   9      332.73      301.28     28.61 o 
  -3  14   9       65.90       75.92     20.63 o 
  -2  14   9      512.31      492.12     43.43 o 
  -1  14   9        4.86       12.99      8.96 o 
   0  14   9      460.18      467.15     33.67 o 
   1  14   9        8.39        0.68      8.36 o 
   2  14   9        1.23       20.31     14.38 o 
  -2  15   9       69.60      100.89     25.88 o 
  -1  15   9       27.03       32.59     19.43 o 
   0  15   9        0.07        2.96      9.28 o 
   1  15   9      761.88      826.87     57.41 o 
  -2  16   9      229.86      209.45     39.44 o 
  -1  16   9      376.18      363.45     40.84 o 
   0  16   9      164.60      155.45     21.35 o 
  -4   0  10       56.84      125.34     29.52 o 
  -2   0  10     1976.02     2377.16    250.49 o 
   0   0  10     1479.55     1314.15    115.16 o 
   2   0  10      169.58      222.95     20.22 o 
   4   0  10     1114.79     1178.35    132.65 o 
  -5   1  10      216.43      201.54     22.50 o 
  -4   1  10      291.26      294.38     20.83 o 
  -3   1  10      174.40      175.81     13.31 o 
  -2   1  10        2.88       37.56     20.87 o 
  -1   1  10      593.17      617.94     28.48 o 
   0   1  10      389.40      373.33     18.98 o 
   1   1  10     2475.57     2334.50     99.87 o 
   2   1  10      981.76      940.45     58.42 o 
   3   1  10      358.77      354.06     26.96 o 
   4   1  10       10.54        3.73     17.09 o 
  -5   2  10       18.48       18.33     13.00 o 
  -4   2  10      100.50      119.11     13.73 o 
  -3   2  10      312.43      360.17     30.52 o 
  -2   2  10      455.96      428.86     23.46 o 
  -1   2  10     2991.57     2937.36    129.60 o 
   0   2  10      314.20      318.43     19.39 o 
   1   2  10      207.91      224.37     15.82 o 
   2   2  10      297.50      324.16     19.49 o 
   3   2  10      941.85     1006.01     53.51 o 
   4   2  10      216.71      220.52     36.39 o 
  -5   3  10        1.18        0.23      9.36 o 
  -4   3  10      345.99      314.38     22.36 o 
  -3   3  10       51.65       83.78     13.08 o 
  -2   3  10       72.27       87.51     12.26 o 
  -1   3  10      183.01      200.32     19.14 o 
   0   3  10     2879.90     2853.82     99.18 o 
   1   3  10      189.29      190.07     16.39 o 
   2   3  10     1004.63     1062.08     43.29 o 
   3   3  10        8.94       22.04     11.46 o 
  -5   4  10        0.55       28.10     14.15 o 
  -4   4  10       84.88       89.82     15.88 o 
  -3   4  10      640.12      682.66     63.10 o 
  -2   4  10      367.72      360.80     22.09 o 
  -1   4  10      818.72      907.48     59.23 o 
   0   4  10      250.07      269.73     18.49 o 
   1   4  10        7.08       23.10      8.36 o 
   2   4  10        6.29       10.68      8.67 o 
   3   4  10      943.78      984.88     53.61 o 
  -5   5  10      193.57      244.93     32.90 o 
  -4   5  10       75.71       85.46     15.78 o 
  -3   5  10      245.43      219.46     20.17 o 
  -2   5  10       43.55       62.17     10.04 o 
  -1   5  10     1044.14     1086.03     50.17 o 
   0   5  10      708.67      776.02     35.96 o 
   1   5  10     2779.82     2799.60     93.37 o 
   2   5  10      449.02      413.55     28.53 o 
   3   5  10      574.68      626.18     41.35 o 
  -5   6  10        7.32        4.89     11.97 o 
  -4   6  10      147.91      150.78     19.40 o 
  -3   6  10        7.54       17.20      9.71 o 
  -2   6  10     1167.97     1139.16     68.68 o 
  -1   6  10        7.89       27.71     23.43 o 
   0   6  10      548.69      590.67     29.53 o 
   1   6  10       37.98       44.67     18.46 o 
   2   6  10      408.67      395.52     28.84 o 
   3   6  10       12.30       27.68     12.24 o 
  -5   7  10      155.99      143.47     20.42 o 
  -4   7  10      201.03      182.16     27.04 o 
  -3   7  10      108.22       84.87     15.26 o 
  -2   7  10       15.81       -2.07      6.46 o 
  -1   7  10      788.15      807.90     42.84 o 
   0   7  10      642.80      651.04     30.91 o 
   1   7  10     1591.88     1618.43     72.70 o 
   2   7  10      691.46      688.58     42.00 o 
   3   7  10      166.88      156.97     22.06 o 
  -5   8  10       19.78        3.85      9.14 o 
  -4   8  10       76.56       78.50     26.14 o 
  -3   8  10      462.94      442.90     41.26 o 
  -2   8  10      157.71      124.66     16.08 o 
  -1   8  10     1703.31     1707.22     82.93 o 
   0   8  10       48.74       61.60     10.44 o 
   1   8  10       68.77       75.94     14.82 o 
   2   8  10      216.98      176.57     20.43 o 
   3   8  10      564.12      591.17     42.59 o 
  -4   9  10      195.98      158.56     45.72 o 
  -3   9  10       29.66       23.46     15.15 o 
  -2   9  10       20.20        4.63      7.14 o 
  -1   9  10       19.79       30.87     10.41 o 
   0   9  10     2392.26     2277.60    109.84 o 
   1   9  10       59.71       88.20     15.51 o 
   2   9  10      865.98      902.78     52.50 o 
   3   9  10       32.66       28.40     13.09 o 
  -4  10  10       49.47       38.98     18.47 o 
  -3  10  10      382.19      288.80     48.05 o 
  -2  10  10      395.84      374.10     31.96 o 
  -1  10  10      109.46      104.55     13.31 o 
   0  10  10      637.65      679.72     41.83 o 
   1  10  10       61.15       61.69     15.22 o 
   2  10  10      118.63      150.84     21.03 o 
  -4  11  10       22.78        5.37     11.99 o 
  -3  11  10       39.43       47.79     17.88 o 
  -2  11  10       60.50       80.15     26.71 o 
  -1  11  10     1134.90     1038.62     47.74 o 
   0  11  10      210.17      182.13     21.19 o 
   1  11  10      891.38      943.45     54.86 o 
   2  11  10       63.61       50.29     15.13 o 
  -3  12  10       36.57      112.64     22.54 o 
  -2  12  10      643.83      587.73     47.22 o 
  -1  12  10        4.44        6.40     14.78 o 
   0  12  10      189.72      194.94     21.82 o 
   1  12  10        9.35        0.09      7.79 o 
   2  12  10      399.01      394.72     39.73 o 
  -3  13  10        1.73       16.51     14.94 o 
  -2  13  10       35.84       34.51     16.52 o 
  -1  13  10      184.08      167.46     29.13 o 
   0  13  10      596.58      630.70     45.08 o 
   1  13  10      368.23      330.52     31.59 o 
  -2  14  10       49.35       34.11     33.40 o 
  -1  14  10      606.56      603.41     55.09 o 
   0  14  10       30.88       28.85     13.79 o 
   1  14  10        1.42       -9.21     10.98 o 
  -2  15  10        8.94      -11.19     16.04 o 
  -1  15  10       33.75       41.30     18.96 o 
   0  15  10      499.51      513.46     40.33 o 
  -5   0  11       29.93       47.15     31.67 o 
  -3   0  11     1178.30     1312.04    173.78 o 
  -1   0  11      374.80      428.06     44.94 o 
   1   0  11     1684.40     1684.30    101.25 o 
   3   0  11      712.82      760.26    101.53 o 
  -5   1  11       22.13       -1.06     18.81 o 
  -4   1  11       81.69       97.20     15.96 o 
  -3   1  11       50.99       39.15     15.73 o 
  -2   1  11      206.92      217.51     28.01 o 
  -1   1  11      520.45      513.09     26.88 o 
   0   1  11     1573.91     1472.12     55.77 o 
   1   1  11       28.74       46.34      8.92 o 
   2   1  11      758.57      793.57     38.61 o 
   3   1  11        0.22        2.70     10.15 o 
  -5   2  11       24.15       34.44     15.20 o 
  -4   2  11      270.33      285.55     35.21 o 
  -3   2  11      210.24      254.54     24.52 o 
  -2   2  11      918.26     1023.27     55.67 o 
  -1   2  11      105.66      135.35     15.64 o 
   0   2  11        5.10       10.29      6.68 o 
   1   2  11      140.06      140.42     13.37 o 
   2   2  11     1828.82     1810.53     69.43 o 
   3   2  11      329.40      337.79     39.82 o 
  -5   3  11      141.48      124.71     26.98 o 
  -4   3  11        9.00        1.54      7.84 o 
  -3   3  11       45.13       45.42     13.50 o 
  -2   3  11       20.91       23.20      9.82 o 
  -1   3  11     1185.27     1277.27     51.91 o 
   0   3  11       16.48       26.58      8.52 o 
   1   3  11     2421.92     2427.99     85.80 o 
   2   3  11        7.17       -3.18      7.38 o 
   3   3  11       82.50       89.48     17.13 o 
  -5   4  11        5.75       -4.54     16.77 o 
  -4   4  11      214.62      182.72     23.16 o 
  -3   4  11      216.85      213.09     33.22 o 
  -2   4  11     1078.67     1081.50     55.63 o 
  -1   4  11      188.76      204.91     18.04 o 
   0   4  11        0.04        2.27      6.80 o 
   1   4  11      211.48      238.91     22.34 o 
   2   4  11      809.45      856.18     47.38 o 
   3   4  11      326.97      338.30     31.02 o 
  -5   5  11       17.38        1.66     11.06 o 
  -4   5  11       55.58       39.23     21.66 o 
  -3   5  11        1.70        5.32      7.56 o 
  -2   5  11      247.14      255.91     25.38 o 
  -1   5  11      109.70      118.24     14.92 o 
   0   5  11     1759.92     1881.25     72.51 o 
   1   5  11      199.08      194.47     18.00 o 
   2   5  11      663.33      690.32     45.01 o 
   3   5  11       12.87       31.06     13.62 o 
  -5   6  11       49.70       50.91     35.29 o 
  -4   6  11        6.35       -3.46      9.54 o 
  -3   6  11      736.18      741.62     72.66 o 
  -2   6  11       76.70       87.60     16.37 o 
  -1   6  11      563.08      570.27     31.69 o 
   0   6  11       16.34       23.02      9.24 o 
   1   6  11      321.67      350.38     28.65 o 
   2   6  11       97.81      106.10     17.07 o 
   3   6  11      989.75     1037.61     63.77 o 
  -4   7  11       35.49       39.69     14.03 o 
  -3   7  11        5.70        0.18      8.26 o 
  -2   7  11      232.33      219.57     21.71 o 
  -1   7  11      319.58      347.41     23.46 o 
   0   7  11      829.07      828.90     40.38 o 
   1   7  11      259.63      258.27     24.24 o 
   2   7  11      165.40      167.85     20.05 o 
   3   7  11       26.17       36.14     14.67 o 
  -4   8  11      146.92      131.13     44.74 o 
  -3   8  11       43.03       55.95     17.96 o 
  -2   8  11      697.01      615.61     78.80 o 
  -1   8  11       67.69       77.41     15.49 o 
   0   8  11        0.27        4.93      8.25 o 
   1   8  11        4.43        9.21      9.59 o 
   2   8  11      782.98      782.60     65.29 o 
  -4   9  11       16.03       18.31     14.68 o 
  -3   9  11       23.18       20.03     11.52 o 
  -2   9  11        0.61       -3.91     10.15 o 
  -1   9  11      438.09      450.61     28.34 o 
   0   9  11       56.84       91.27     15.77 o 
   1   9  11     1289.23     1267.73     66.75 o 
   2   9  11       41.57       59.05     15.87 o 
  -4  10  11       92.93      127.05     25.73 o 
  -3  10  11      224.70      188.64     43.99 o 
  -2  10  11      484.63      413.14     38.53 o 
  -1  10  11      116.49      117.46     16.53 o 
   0  10  11        0.16       10.20     14.21 o 
   1  10  11       99.54      130.37     19.86 o 
   2  10  11      186.55      203.28     27.03 o 
  -3  11  11        3.41       11.90     11.16 o 
  -2  11  11       44.51       53.91     17.84 o 
  -1  11  11       93.04       97.15     16.17 o 
   0  11  11      629.42      621.32     40.51 o 
   1  11  11       58.36       59.88     16.07 o 
   2  11  11      496.63      469.58     40.84 o 
  -3  12  11      346.96      302.67     56.83 o 
  -2  12  11      145.05      173.37     32.58 o 
  -1  12  11      299.27      291.39     27.21 o 
   0  12  11        0.92       10.00     10.47 o 
   1  12  11      153.74      170.13     23.43 o 
  -2  13  11       90.19       70.68     26.31 o 
  -1  13  11       72.10       84.59     22.58 o 
   0  13  11      206.68      219.72     28.82 o 
   1  13  11      565.12      556.56     44.75 o 
  -1  14  11        1.84      -13.86     15.32 o 
   0  14  11        6.14       14.64     11.25 o 
  -4   0  12      269.87      274.03     66.74 o 
  -2   0  12      145.94      149.52     28.80 o 
   0   0  12      172.00      173.87     26.75 o 
   2   0  12      741.13      772.50     66.77 o 
  -5   1  12        9.03       -0.46     14.07 o 
  -4   1  12      120.16      105.83     21.31 o 
  -3   1  12      149.50      212.85     23.63 o 
  -2   1  12      164.87      182.55     22.22 o 
  -1   1  12     1274.37     1331.17     68.38 o 
   0   1  12      758.97      743.40     42.40 o 
   1   1  12      704.38      708.52     43.02 o 
   2   1  12       21.99       34.95     11.53 o 
   3   1  12       93.21      120.60     30.36 o 
  -5   2  12       83.30       48.37     24.78 o 
  -4   2  12      102.75      111.87     21.13 o 
  -3   2  12      520.13      575.17     42.11 o 
  -2   2  12       81.34      106.25     17.20 o 
  -1   2  12        0.78       -1.58      8.05 o 
   0   2  12       30.50       63.88     14.56 o 
   1   2  12      461.22      501.59     33.25 o 
   2   2  12      132.79      147.33     22.18 o 
   3   2  12      997.33     1034.48    113.67 o 
  -4   3  12        3.49        1.04      9.08 o 
  -3   3  12       20.80        7.36      7.90 o 
  -2   3  12      604.18      724.24     48.04 o 
  -1   3  12        0.02        6.52      7.30 o 
   0   3  12     1108.66     1060.39     83.91 o 
   1   3  12       12.03       12.90      7.53 o 
   2   3  12       39.01       32.05     15.28 o 
   3   3  12       23.43       13.72     16.90 o 
  -4   4  12      157.11      136.05     34.21 o 
  -3   4  12      334.94      317.04     28.23 o 
  -2   4  12      116.31      140.86     20.51 o 
  -1   4  12       53.61       78.62     13.71 o 
   0   4  12       43.28       92.13     14.21 o 
   1   4  12      523.39      515.12     37.41 o 
   2   4  12      313.53      329.42     35.06 o 
  -4   5  12        1.99        2.48      9.01 o 
  -3   5  12       77.24      117.17     23.91 o 
  -2   5  12      100.77      118.29     26.38 o 
  -1   5  12     1077.62     1169.70     54.97 o 
   0   5  12      307.22      331.73     24.90 o 
   1   5  12      563.84      582.78     40.07 o 
   2   5  12        0.01        3.15      8.81 o 
  -4   6  12      238.78      204.47     52.29 o 
  -3   6  12       29.73       72.29     29.83 o 
  -2   6  12      322.98      322.15     28.51 o 
  -1   6  12       20.53       37.66     10.69 o 
   0   6  12      189.65      203.88     19.72 o 
   1   6  12        2.01       12.89     11.70 o 
   2   6  12      722.04      741.88     48.19 o 
  -4   7  12       16.21       23.35     16.80 o 
  -3   7  12       50.63       61.69     27.90 o 
  -2   7  12      143.31      168.13     20.30 o 
  -1   7  12      361.92      366.63     26.61 o 
   0   7  12      530.05      585.22     40.39 o 
   1   7  12      233.54      236.41     26.14 o 
   2   7  12       30.50       51.30     14.72 o 
  -4   8  12       34.85       31.39     20.30 o 
  -3   8  12      300.06      270.82     33.58 o 
  -2   8  12       33.08       32.58     13.75 o 
  -1   8  12        1.29       30.18     10.87 o 
   0   8  12       51.29       71.77     16.22 o 
   1   8  12      454.06      455.58     37.29 o 
   2   8  12      216.72      182.38     23.18 o 
  -3   9  12        8.92        4.62     12.36 o 
  -2   9  12      322.53      341.66     62.51 o 
  -1   9  12       27.77       43.76     11.76 o 
   0   9  12      621.24      618.25     43.11 o 
   1   9  12       73.92       85.57     18.50 o 
  -3  10  12      121.18      130.57     30.42 o 
  -2  10  12       54.94       44.23     16.94 o 
  -1  10  12       22.82       29.28     12.78 o 
   0  10  12       14.11       24.35     12.83 o 
   1  10  12      287.02      288.24     30.22 o 
  -3  11  12        9.93       15.98     14.74 o 
  -2  11  12        7.06       23.86     16.11 o 
  -1  11  12      651.21      668.59     51.58 o 
   0  11  12       88.79       90.25     24.29 o 
   1  11  12      305.32      302.83     34.39 o 
  -2  12  12      165.18      160.87     46.84 o 
  -1  12  12       81.00       76.98     25.70 o 
   0  12  12       51.62       51.73     15.88 o 
  -1  13  12      149.92      142.21     29.02 o 
  -3   0  13      123.94      166.43     35.59 o 
  -1   0  13        0.79       31.33     18.47 o 
   1   0  13     1075.25     1129.06     85.53 o 
  -4   1  13        0.29       39.12     64.40 o 
  -3   1  13       41.86       46.84     14.63 o 
  -2   1  13      605.16      701.87     51.48 o 
  -1   1  13      227.61      270.66     28.73 o 
   0   1  13      512.62      555.25     39.09 o 
   1   1  13      175.74      187.60     22.51 o 
   2   1  13       32.45       40.19     18.49 o 
  -4   2  13      110.51      114.56     30.49 o 
  -3   2  13       18.26       16.97     11.31 o 
  -2   2  13      119.88      111.37     19.67 o 
  -1   2  13       35.49       56.61     15.44 o 
   0   2  13      350.21      426.33     41.75 o 
   1   2  13       80.56       96.85     17.38 o 
   2   2  13      612.76      592.40     48.66 o 
  -4   3  13       16.82       16.74     13.78 o 
  -3   3  13      145.44      203.06     40.33 o 
  -2   3  13       13.27       14.64     11.60 o 
  -1   3  13      923.43      980.79     58.28 o 
   0   3  13       85.97       84.84     16.80 o 
   1   3  13       58.78       78.41     19.68 o 
   2   3  13       10.30        0.50     16.57 o 
  -4   4  13       81.01       75.26     27.88 o 
  -3   4  13       35.43       68.76     19.84 o 
  -2   4  13       16.18       13.23     13.39 o 
  -1   4  13        5.88       16.51     11.34 o 
   0   4  13      263.93      295.59     33.43 o 
   1   4  13       63.52       85.20     20.03 o 
   2   4  13      613.18      637.52     56.84 o 
  -4   5  13        0.57       -0.57     10.89 o 
  -3   5  13       49.51       71.79     19.73 o 
  -2   5  13      354.94      378.15     30.91 o 
  -1   5  13      132.27      147.41     22.11 o 
   0   5  13      486.97      503.93     38.23 o 
   1   5  13        0.12        8.33     12.18 o 
   2   5  13       15.33       24.02     15.53 o 
  -4   6  13        0.85       31.90     31.19 o 
  -3   6  13       47.00       82.87     28.28 o 
  -2   6  13        1.76        5.74     11.88 o 
  -1   6  13       90.89       86.97     15.27 o 
   0   6  13        0.04       12.07     16.57 o 
   1   6  13      798.97      808.80     62.83 o 
  -3   7  13       31.16       25.81     24.25 o 
  -2   7  13      426.39      422.48     43.64 o 
  -1   7  13      235.52      252.46     26.39 o 
   0   7  13      285.81      280.27     28.56 o 
   1   7  13       95.79      110.82     23.13 o 
  -3   8  13        6.91        7.50     18.14 o 
  -2   8  13       21.01       28.57     17.36 o 
  -1   8  13       84.28       95.21     18.81 o 
   0   8  13      210.98      232.21     31.27 o 
   1   8  13       71.87       67.95     19.60 o 
  -3   9  13      116.18       91.38     22.99 o 
  -2   9  13       52.05       46.21     19.37 o 
  -1   9  13      763.86      736.90     50.70 o 
   0   9  13       63.69       76.16     17.14 o 
   1   9  13        7.20       18.09     15.28 o 
  -2  10  13       61.57       86.19     28.55 o 
  -1  10  13        3.72       12.34     11.85 o 
   0  10  13      146.00      152.48     22.94 o 
  -1  11  13        6.66        4.81     13.65 o 
  -4   0  14      140.35      101.59     42.53 o 
  -2   0  14       38.45       43.06     21.91 o 
   0   0  14      358.67      399.53     49.81 o 
  -4   1  14       13.87       30.38     21.62 o 
  -3   1  14      151.20      186.62     24.21 o 
  -2   1  14       85.78      113.75     21.45 o 
  -1   1  14      127.55      145.04     23.28 o 
   0   1  14       27.10       33.02     13.89 o 
   1   1  14       39.76       48.67     15.27 o 
  -3   2  14       13.30       30.70     13.30 o 
  -2   2  14        0.04        2.13      9.77 o 
  -1   2  14      182.94      159.05     23.33 o 
   0   2  14      399.37      370.32     34.01 o 
   1   2  14      655.19      668.62     56.87 o 
  -3   3  14        0.11       -9.20     13.12 o 
  -2   3  14      309.39      356.64     34.93 o 
  -1   3  14        0.62        0.60      9.52 o 
   0   3  14       44.93       46.03     23.56 o 
   1   3  14       35.93       38.97     19.42 o 
  -3   4  14       28.36       27.50     16.87 o 
  -2   4  14        2.74       24.77     13.85 o 
  -1   4  14      152.45      156.48     22.96 o 
   0   4  14      249.51      245.38     28.94 o 
   1   4  14      536.84      594.19     72.64 o 
  -3   5  14      246.98      219.39     32.53 o 
  -2   5  14       48.74       54.93     16.46 o 
  -1   5  14      198.69      238.37     26.25 o 
   0   5  14       14.04        4.95     15.86 o 
   1   5  14       29.69       46.22     18.48 o 
  -3   6  14        3.99        2.49     15.25 o 
  -2   6  14        0.46        2.16      9.67 o 
  -1   6  14        3.52        9.78     11.57 o 
   0   6  14      320.12      320.56     44.50 o 
   1   6  14       44.59       57.90     19.76 o 
  -3   7  14       97.18       85.31     23.33 o 
  -2   7  14       96.19      110.27     25.25 o 
  -1   7  14       85.85       96.81     24.80 o 
   0   7  14        2.75      -10.42     13.05 o 
  -2   8  14        0.79       12.01     19.07 o 
  -1   8  14       95.91      102.39     23.36 o 
   0   8  14       81.95       69.27     20.63 o 
  -1   9  14        4.16       -0.07     10.83 o 
  -3   0  15        5.88        0.18     12.81 o 
  -1   0  15      498.12      477.33     62.51 o 
  -3   1  15       19.64       21.32     15.48 o 
  -2   1  15       90.71      117.71     23.68 o 
  -1   1  15       32.49       35.31     16.54 o 
   0   1  15        8.30        3.72     17.30 o 
  -3   2  15        1.84        5.63     13.05 o 
  -2   2  15       96.47      126.56     23.81 o 
  -1   2  15       19.38       15.54     20.60 o 
   0   2  15      326.30      306.47     34.85 o 
  -2   3  15        5.04       20.59     18.14 o 
  -1   3  15       70.87       82.76     19.78 o 
   0   3  15        4.58       23.14     16.32 o 
  -2   4  15       64.32       69.60     29.94 o 
  -1   4  15       52.94       58.88     17.55 o 
   0   4  15      230.31      222.79     33.55 o 
  -2   5  15      144.64      185.09     33.46 o 
  -1   5  15        4.85       17.81     27.12 o 
  -1   6  15      302.41      311.05     41.60 o 
                                                 
